# Supplementary material for: Integrated Transcriptomics and Metabolomic Profiling Suggests That Thymol Adaptation Induces Multi-Layered Envelope and Metabolic Perturbations That Sensitize Pseudomonas psychrophila to Antibiotics
Source: Int J Mol Sci. 2026 Apr 23;27(9):3777. doi: 10.3390/ijms27093777 (PMC13163456; doi:10.3390/ijms27093777)
Supplement: Supplementary file 1 [file ijms-27-03777-s001.zip › Table S1.xlsx]

## Sheet: EdgeR
Gen	logFC	logCPM	PValue	FDR	type	Gene symbol	description	COG_category	Description	Preferred_name	GOs	EC	KEGG_ko	KEGG_Pathway	KEGG_Module	KEGG_Reaction	KEGG_rclass	BRITE	KEGG_TC	CAZy	BiGG_Reaction	PFAMs	Toxin_prediction	Toxin_confidence_level	Signal_peptide	Virulence_prediction	Virulence_confidence_level	ARG	ARG_SNPs	AMR_category	AMR_sub_class	Resistance_mechanism	MGE_prediction
Pse_3471	-7.30402	-0.0265763	2.75396e-07	1.26147e-05	protein_coding transcript_biotype			S	thioesterase	-	-	-	ko:K07107	-	-	-	-	ko00000,ko01000	-	-	-	4HBT,4HBT_2	non_pathogenic	-	N	non_pathogenic	-	-	-	-	-	-	plasmid
Pse_2904	-6.25532	-0.830509	2.27543e-05	0.000431747	protein_coding transcript_biotype	ytcD	putative HTH-type transcriptional regulator YtcD	K	HxlR-like helix-turn-helix	-	-	-	-	-	-	-	-	-	-	-	-	HxlR	non_pathogenic	-	N	non_pathogenic	-	-	-	-	-	-	unclassified
Pse_1563	-6.0281	6.83995	3.26691e-08	2.35468e-06	protein_coding transcript_biotype	polB	DNA polymerase II	L	DNA polymerase	polB	GO:0003674,GO:0003824,GO:0003887,GO:0004518,GO:0004527,GO:0004529,GO:0004536,GO:0006139,GO:0006259,GO:0006260,GO:0006261,GO:0006281,GO:0006725,GO:0006807,GO:0006950,GO:0006974,GO:0007154,GO:0008150,GO:0008152,GO:0008296,GO:0008408,GO:0009058,GO:0009059,GO:0009432,GO:0009605,GO:0009987,GO:0009991,GO:0016740,GO:0016772,GO:0016779,GO:0016787,GO:0016788,GO:0016796,GO:0016895,GO:0018130,GO:0019438,GO:…	2.7.7.7	ko:K02336	-	-	-	-	ko00000,ko01000,ko03400	-	-	-	DNA_pol_B,DNA_pol_B_exo1	non_pathogenic	-	Y	pathogenic	1: Secreted Virulence factor	-	-	-	-	-	unclassified
Pse_0263	-5.90167	-1.07419	0.000130963	0.00176785	protein_coding transcript_biotype	mdoG	Glucans biosynthesis protein G	P	Involved in the biosynthesis of osmoregulated periplasmic glucans (OPGs)	mdoG	GO:0000271,GO:0005575,GO:0005623,GO:0005975,GO:0005976,GO:0006073,GO:0006950,GO:0006970,GO:0008150,GO:0008152,GO:0009058,GO:0009059,GO:0009250,GO:0009628,GO:0009987,GO:0016051,GO:0030288,GO:0030313,GO:0031975,GO:0033692,GO:0034637,GO:0034645,GO:0042597,GO:0043170,GO:0044042,GO:0044237,GO:0044238,GO:0044249,GO:0044260,GO:0044262,GO:0044264,GO:0044464,GO:0050896,GO:0051273,GO:0051274,GO:0071704,GO:…	-	ko:K03670	-	-	-	-	ko00000	-	-	-	MdoG	non_pathogenic	-	Y	pathogenic	1: Secreted Virulence factor	-	-	-	-	-	unclassified
Pse_4364	-5.63643	-1.24355	0.000450326	0.00437689	protein_coding transcript_biotype			S	Protein of unknown function (DUF3077)	-	-	-	-	-	-	-	-	-	-	-	-	DUF3077	non_pathogenic	-	N	pathogenic	2: Non-secreted Virulence factor	-	-	-	-	-	unclassified
Pse_4359	-5.6019	-1.26346	0.000551206	0.00509816	protein_coding transcript_biotype			EG	COG0697 Permeases of the drug metabolite transporter (DMT) superfamily	-	-	-	-	-	-	-	-	-	-	-	-	EamA	non_pathogenic	-	N	non_pathogenic	-	-	-	-	-	-	unclassified
Pse_1680	-5.54483	5.8388	4.16615e-05	0.000721806	protein_coding transcript_biotype	clpA	ATP-dependent Clp protease ATP-binding subunit ClpA	O	Belongs to the ClpA ClpB family	clpA	GO:0000166,GO:0003674,GO:0003824,GO:0004176,GO:0005488,GO:0005524,GO:0005575,GO:0005622,GO:0005623,GO:0005737,GO:0005829,GO:0006508,GO:0006807,GO:0006950,GO:0006979,GO:0008144,GO:0008150,GO:0008152,GO:0008233,GO:0009987,GO:0016462,GO:0016787,GO:0016817,GO:0016818,GO:0016887,GO:0017076,GO:0017111,GO:0019538,GO:0030554,GO:0032553,GO:0032555,GO:0032559,GO:0035639,GO:0036094,GO:0042623,GO:0043167,GO:…	-	ko:K03694	-	-	-	-	ko00000,ko03110	-	-	-	AAA,AAA_2,ClpB_D2-small,Clp_N	non_pathogenic	-	N	pathogenic	2: Non-secreted Virulence factor	-	-	-	-	-	unclassified
Pse_3232	-5.51147	-1.31725	0.000641056	0.00566522	protein_coding transcript_biotype	ywnA	Putative HTH-type transcriptional regulator YwnA	K	transcriptional regulator	-	-	-	-	-	-	-	-	-	-	-	-	Rrf2	non_pathogenic	-	N	pathogenic	2: Non-secreted Virulence factor	-	-	-	-	-	unclassified
Pse_3704	-5.5052	0.256137	1.79121e-07	9.24442e-06	protein_coding transcript_biotype			M	chain length determinant protein	-	-	-	-	-	-	-	-	-	-	-	-	GNVR,Wzz	non_pathogenic	-	Y	pathogenic	1: Secreted Virulence factor	-	-	-	-	-	unclassified
Pse_2321	-5.45737	-1.3469	0.00188355	0.0128161	protein_coding transcript_biotype			E	amino acid	-	-	-	-	-	-	-	-	-	-	-	-	AA_permease_2	non_pathogenic	-	N	non_pathogenic	-	-	-	-	-	-	unclassified
Pse_3384	-5.39292	6.24682	6.35734e-13	4.68718e-10	protein_coding transcript_biotype	yejF_2	putative ABC transporter ATP-binding protein YejF	P	Belongs to the ABC transporter superfamily	yejF	GO:0000166,GO:0003674,GO:0003824,GO:0005215,GO:0005488,GO:0005524,GO:0005575,GO:0005623,GO:0005886,GO:0006810,GO:0006857,GO:0008144,GO:0008150,GO:0015399,GO:0015405,GO:0015833,GO:0015893,GO:0016020,GO:0016462,GO:0016787,GO:0016817,GO:0016818,GO:0016887,GO:0017076,GO:0017111,GO:0022804,GO:0022857,GO:0030554,GO:0032553,GO:0032555,GO:0032559,GO:0035639,GO:0035672,GO:0036094,GO:0042221,GO:0042493,GO:…	-	ko:K13896	ko02010,map02010	M00349	-	-	ko00000,ko00001,ko00002,ko02000	3.A.1.5.21,3.A.1.5.24	-	-	ABC_tran,oligo_HPY	non_pathogenic	-	N	unclassified	4: Potential Non-secreted Virulence factor	-	-	-	-	-	unclassified
Pse_3945	-5.16431	7.54431	1.16346e-08	1.07225e-06	protein_coding transcript_biotype			S	Pfam:BrnT_toxin	-	-	-	-	-	-	-	-	-	-	-	-	-	non_pathogenic	-	N	unclassified	4: Potential Non-secreted Virulence factor	-	-	-	-	-	unclassified
Pse_5463	-5.13539	7.01692	1.43019e-14	3.6906e-11	protein_coding transcript_biotype			-	-	-	-	-	-	-	-	-	-	-	-	-	-	-	non_pathogenic	-	N	pathogenic	2: Non-secreted Virulence factor	-	-	-	-	-	unclassified
Pse_1398	-5.10961	9.25529	1.50072e-08	1.30573e-06	protein_coding transcript_biotype	thiC	Phosphomethylpyrimidine synthase	H	Catalyzes the synthesis of the hydroxymethylpyrimidine phosphate (HMP-P) moiety of thiamine from aminoimidazole ribotide (AIR) in a radical S-adenosyl-L-methionine (SAM)-dependent reaction	thiC	GO:0003674,GO:0003824,GO:0005575,GO:0005622,GO:0005623,GO:0005737,GO:0005829,GO:0006725,GO:0006766,GO:0006767,GO:0006772,GO:0006790,GO:0006807,GO:0008150,GO:0008152,GO:0009058,GO:0009110,GO:0009228,GO:0009987,GO:0017144,GO:0018130,GO:0019438,GO:0034641,GO:0042364,GO:0042723,GO:0042724,GO:0044237,GO:0044249,GO:0044271,GO:0044272,GO:0044281,GO:0044283,GO:0044424,GO:0044444,GO:0044464,GO:0046483,GO:…	4.1.99.17	ko:K03147	ko00730,ko01100,map00730,map01100	M00127	R03472	RC03251,RC03252	ko00000,ko00001,ko00002,ko01000	-	-	iECABU_c1320.ECABU_c45100	ThiC-associated,ThiC_Rad_SAM	non_pathogenic	-	N	pathogenic	2: Non-secreted Virulence factor	-	-	-	-	-	unclassified
Pse_5390	-5.0792	2.72804	2.19927e-12	1.26116e-09	protein_coding transcript_biotype	ftsQ	Cell division protein FtsQ	D	Essential cell division protein. May link together the upstream cell division proteins, which are predominantly cytoplasmic, with the downstream cell division proteins, which are predominantly periplasmic. May control correct divisome assembly	ftsQ	GO:0000003,GO:0000278,GO:0000281,GO:0000910,GO:0000917,GO:0003674,GO:0005488,GO:0005515,GO:0005575,GO:0005623,GO:0005886,GO:0005887,GO:0007049,GO:0008150,GO:0009987,GO:0016020,GO:0016021,GO:0016043,GO:0019954,GO:0022402,GO:0022414,GO:0022607,GO:0031224,GO:0031226,GO:0032153,GO:0032505,GO:0032506,GO:0042802,GO:0043093,GO:0044085,GO:0044425,GO:0044459,GO:0044464,GO:0051301,GO:0061640,GO:0071840,GO:…	-	ko:K03589	ko04112,map04112	-	-	-	ko00000,ko00001,ko03036	-	-	-	FtsQ,POTRA_1	non_pathogenic	-	N	unclassified	4: Potential Non-secreted Virulence factor	-	-	-	-	-	unclassified
Pse_6372	-5.06412	1.85128	8.87729e-11	1.99199e-08	protein_coding transcript_biotype	rpsF	30S ribosomal protein S6	J	Binds together with S18 to 16S ribosomal RNA	rpsF	GO:0003674,GO:0003676,GO:0003723,GO:0003729,GO:0003735,GO:0005198,GO:0005488,GO:0005575,GO:0005622,GO:0005623,GO:0005737,GO:0005829,GO:0005840,GO:0006412,GO:0006518,GO:0006807,GO:0008150,GO:0008152,GO:0009058,GO:0009059,GO:0009987,GO:0010467,GO:0015935,GO:0019538,GO:0019843,GO:0022626,GO:0022627,GO:0032991,GO:0034641,GO:0034645,GO:0043043,GO:0043170,GO:0043226,GO:0043228,GO:0043229,GO:0043232,GO:…	-	ko:K02990	ko03010,map03010	M00178	-	-	br01610,ko00000,ko00001,ko00002,ko03011,ko03029	-	-	-	Ribosomal_S6	non_pathogenic	-	N	non_pathogenic	-	-	-	-	-	-	unclassified
Pse_5836	-5.02259	4.3774	3.61884e-10	5.65964e-08	protein_coding transcript_biotype	lnrK	Transcriptional regulatory protein LnrK	K	Response regulator containing a CheY-like receiver domain and an HTH DNA-binding domain	tcsR	-	-	-	-	-	-	-	-	-	-	-	GerE,Response_reg	non_pathogenic	-	Y	non_pathogenic	-	-	-	-	-	-	plasmid
Pse_0646	-4.79222	6.31784	2.01299e-07	1.02862e-05	protein_coding transcript_biotype	lpxD	UDP-3-O-acylglucosamine N-acyltransferase	M	as the acyl donor. Is involved in the biosynthesis of lipid A, a phosphorylated glycolipid that anchors the lipopolysaccharide to the outer membrane of the cell	lpxD	GO:0003674,GO:0003824,GO:0005488,GO:0005515,GO:0005575,GO:0005622,GO:0005623,GO:0005737,GO:0005829,GO:0005975,GO:0006629,GO:0006643,GO:0006644,GO:0006664,GO:0006793,GO:0006796,GO:0008150,GO:0008152,GO:0008610,GO:0008654,GO:0009058,GO:0009245,GO:0009247,GO:0009311,GO:0009312,GO:0009987,GO:0016051,GO:0016410,GO:0016740,GO:0016746,GO:0016747,GO:0019637,GO:0042802,GO:0044237,GO:0044238,GO:0044249,GO:…	2.3.1.191	ko:K02536	ko00540,ko01100,map00540,map01100	M00060	R04550	RC00039,RC00166	ko00000,ko00001,ko00002,ko01000,ko01005	-	-	ic_1306.c0216	Hexapep,Hexapep_2,LpxD	pathogenic	2: Non-secreted Toxin	N	pathogenic	2: Non-secreted Virulence factor	-	-	-	-	-	plasmid
Pse_6307	-4.6607	3.60542	3.75253e-12	1.6139e-09	protein_coding transcript_biotype			J	Tryptophanyl-tRNA synthetase	trpS	-	6.1.1.2	ko:K01867	ko00970,map00970	M00359,M00360	R03664	RC00055,RC00523	ko00000,ko00001,ko00002,ko01000,ko01007,ko03016	-	-	-	tRNA-synt_1b	non_pathogenic	-	N	pathogenic	2: Non-secreted Virulence factor	-	-	-	-	-	unclassified
Pse_2597	-4.64019	6.18532	5.41897e-07	2.15133e-05	protein_coding transcript_biotype	hmrR	HTH-type transcriptional regulator HmrR	K	Transcriptional regulator	cueR	-	-	ko:K19591	-	M00769	-	-	ko00000,ko00002,ko01504,ko03000	-	-	-	MerR,MerR-DNA-bind	non_pathogenic	-	N	pathogenic	2: Non-secreted Virulence factor	-	-	-	-	-	plasmid
Pse_3653	-4.63406	2.53879	1.83099e-06	5.69262e-05	protein_coding transcript_biotype	ldc	Lysine/ornithine decarboxylase	E	Belongs to the Orn Lys Arg decarboxylase class-II family	speC	-	4.1.1.17,4.1.1.20	ko:K01581,ko:K01586	ko00300,ko00330,ko00480,ko01100,ko01110,ko01120,ko01130,ko01230,map00300,map00330,map00480,map01100,map01110,map01120,map01130,map01230	M00016,M00134,M00525,M00526,M00527	R00451,R00670	RC00299	ko00000,ko00001,ko00002,ko01000	-	-	iJN746.PP_0864	Orn_Arg_deC_N,Orn_DAP_Arg_deC	non_pathogenic	-	Y	unclassified	3: Potential Secreted Virulence factor	-	-	-	-	-	chromosome
Pse_1167	-4.45921	6.58128	1.37958e-11	4.74668e-09	protein_coding transcript_biotype	degS	Serine endoprotease DegS	M	Belongs to the peptidase S1C family	degS	GO:0003674,GO:0003824,GO:0004175,GO:0004252,GO:0005488,GO:0005515,GO:0005575,GO:0005623,GO:0005886,GO:0005887,GO:0006508,GO:0006807,GO:0006950,GO:0008150,GO:0008152,GO:0008233,GO:0008236,GO:0009897,GO:0009986,GO:0009987,GO:0010033,GO:0016020,GO:0016021,GO:0016787,GO:0017171,GO:0019538,GO:0030288,GO:0030313,GO:0031224,GO:0031226,GO:0031233,GO:0031975,GO:0033554,GO:0035966,GO:0035967,GO:0042221,GO:…	-	ko:K04691,ko:K04772	-	-	-	-	ko00000,ko01000,ko01002	-	-	-	PDZ_2,Trypsin_2	non_pathogenic	-	N	pathogenic	2: Non-secreted Virulence factor	-	-	-	-	-	unclassified
Pse_4345	-4.4315	6.96729	7.09964e-10	9.39518e-08	protein_coding transcript_biotype			S	Psort location CytoplasmicMembrane, score 9.46	-	-	-	-	-	-	-	-	-	-	-	-	-	non_pathogenic	-	Y	pathogenic	1: Secreted Virulence factor	-	-	-	-	-	chromosome
Pse_6179	-4.39029	1.45031	4.55758e-07	1.88173e-05	protein_coding transcript_biotype	hdfR_7	HTH-type transcriptional regulator HdfR	K	LysR substrate binding domain	-	-	-	-	-	-	-	-	-	-	-	-	HTH_1,LysR_substrate	non_pathogenic	-	Y	pathogenic	1: Secreted Virulence factor	-	-	-	-	-	unclassified
Pse_1717	-4.38564	3.22909	2.33225e-07	1.13388e-05	protein_coding transcript_biotype			I	3-hydroxylacyl-(Acyl carrier protein) dehydratase	fabA1	-	-	-	-	-	-	-	-	-	-	-	FabA	non_pathogenic	-	N	unclassified	4: Potential Non-secreted Virulence factor	-	-	-	-	-	unclassified
Pse_3986	-4.35896	2.9359	1.59193e-07	8.62843e-06	protein_coding transcript_biotype	kdsC	3-deoxy-D-manno-octulosonate 8-phosphate phosphatase KdsC	S	Involved in the biosynthesis of lipopolysaccharides (LPSs). Catalyzes the hydrolysis of 3-deoxy-D-manno-octulosonate 8-phosphate (KDO 8-P) to 3-deoxy-D-manno-octulosonate (KDO) and inorganic phosphate	kdsC	GO:0000271,GO:0003674,GO:0003824,GO:0005575,GO:0005622,GO:0005623,GO:0005737,GO:0005829,GO:0005975,GO:0005976,GO:0006629,GO:0006793,GO:0006796,GO:0008150,GO:0008152,GO:0008610,GO:0008653,GO:0008781,GO:0009058,GO:0009059,GO:0009103,GO:0009987,GO:0016051,GO:0016311,GO:0016740,GO:0016772,GO:0016779,GO:0016787,GO:0016788,GO:0016791,GO:0019143,GO:0033692,GO:0034637,GO:0034645,GO:0042578,GO:0043170,GO:…	3.1.3.45	ko:K03270	ko00540,ko01100,map00540,map01100	M00063	R03350	RC00017	ko00000,ko00001,ko00002,ko01000,ko01005	-	-	iECO26_1355.ECO26_4302	Hydrolase_3	non_pathogenic	-	N	unclassified	4: Potential Non-secreted Virulence factor	-	-	-	-	-	unclassified
Pse_1894	-4.2895	6.15976	2.37562e-08	1.88625e-06	protein_coding transcript_biotype			S	protein conserved in bacteria	VV2512	-	-	ko:K09938	-	-	-	-	ko00000	-	-	-	DUF2066	pathogenic	1: Secreted Toxin	Y	pathogenic	1: Secreted Virulence factor	-	-	-	-	-	chromosome
Pse_3792	-4.28753	7.45343	2.95287e-11	8.96458e-09	protein_coding transcript_biotype	relE_1	mRNA interferase toxin RelE	DJ	Cytotoxic translational repressor of toxin-antitoxin stability system	relE	-	-	ko:K06218	-	-	-	-	ko00000,ko02048	-	-	-	ParE_toxin	non_pathogenic	-	Y	pathogenic	1: Secreted Virulence factor	-	-	-	-	-	plasmid
Pse_1052	-4.2773	1.90655	6.88262e-06	0.00016146	protein_coding transcript_biotype	smrA	putative DNA endonuclease SmrA	S	protein conserved in bacteria	IV02_05925	-	-	-	-	-	-	-	-	-	-	-	Smr	non_pathogenic	-	N	unclassified	4: Potential Non-secreted Virulence factor	-	-	-	-	-	unclassified
Pse_2702	-4.25886	-1.94193	0.0316482	0.10023	protein_coding transcript_biotype			-	-	-	-	-	-	-	-	-	-	-	-	-	-	-	non_pathogenic	-	N	non_pathogenic	-	-	-	-	-	-	unclassified
Pse_1583	-4.22534	5.37683	5.98984e-11	1.62703e-08	protein_coding transcript_biotype	rhaS_1	HTH-type transcriptional activator RhaS	K	AraC family transcriptional regulator	-	-	-	-	-	-	-	-	-	-	-	-	AraC_N,HTH_18	non_pathogenic	-	Y	pathogenic	1: Secreted Virulence factor	-	-	-	-	-	unclassified
Pse_0175	-4.21197	3.04797	6.32131e-08	4.12966e-06	protein_coding transcript_biotype			O	ribosomal protein S6 modification protein	rimK2	-	-	-	-	-	-	-	-	-	-	-	Zn_protease	non_pathogenic	-	N	unclassified	4: Potential Non-secreted Virulence factor	-	-	-	-	-	unclassified
Pse_3406	-4.20652	4.26248	0.000192926	0.00231556	protein_coding transcript_biotype	fabI	Enoyl-[acyl-carrier-protein] reductase [NADH] FabI	I	Enoyl- acyl-carrier-protein reductase NADH	fabI	GO:0003674,GO:0003824,GO:0004312,GO:0004318,GO:0005488,GO:0005515,GO:0005575,GO:0005622,GO:0005623,GO:0005737,GO:0005829,GO:0006082,GO:0006629,GO:0006631,GO:0006633,GO:0006732,GO:0006766,GO:0006767,GO:0006768,GO:0006790,GO:0006807,GO:0008150,GO:0008152,GO:0008610,GO:0009058,GO:0009102,GO:0009108,GO:0009110,GO:0009987,GO:0016043,GO:0016053,GO:0016491,GO:0016627,GO:0016628,GO:0016740,GO:0016746,GO:…	1.3.1.10,1.3.1.9	ko:K00208	ko00061,ko00333,ko00780,ko01100,ko01130,ko01212,map00061,map00333,map00780,map01100,map01130,map01212	M00083,M00572	R01404,R04429,R04430,R04724,R04725,R04955,R04956,R04958,R04959,R04961,R04962,R04966,R04967,R04969,R04970,R07765,R10118,R10122,R11671	RC00052,RC00076,RC00120	ko00000,ko00001,ko00002,ko01000,ko01004	-	-	iECUMN_1333.ECUMN_1592	adh_short_C2	non_pathogenic	-	N	non_pathogenic	-	-	-	-	-	-	chromosome
Pse_2945	-4.13984	3.06807	5.4211e-05	0.000874321	protein_coding transcript_biotype	mcpQ	Methyl-accepting chemotaxis protein McpQ	NT	chemotaxis, protein	VPA0491	-	-	ko:K03406	ko02020,ko02030,map02020,map02030	-	-	-	ko00000,ko00001,ko02035	-	-	-	4HB_MCP_1,HAMP,HBM,MCPsignal	non_pathogenic	-	N	pathogenic	2: Non-secreted Virulence factor	-	-	-	-	-	unclassified
Pse_2420	-4.13718	-0.169767	2.55627e-05	0.000478004	protein_coding transcript_biotype			S	Protein of unknown function (DUF2384)	-	-	-	-	-	-	-	-	-	-	-	-	DUF2384	non_pathogenic	-	Y	unclassified	3: Potential Secreted Virulence factor	-	-	-	-	-	unclassified
Pse_1952	-4.09272	6.04194	7.36503e-11	1.81004e-08	protein_coding transcript_biotype	rhlE_2	ATP-dependent RNA helicase RhlE	F	DEAD-box RNA helicase involved in ribosome assembly. Has RNA-dependent ATPase activity and unwinds double-stranded RNA	rhlE	-	3.6.4.13	ko:K11927	ko03018,map03018	-	-	-	ko00000,ko00001,ko01000,ko03019	-	-	-	DEAD,Helicase_C	non_pathogenic	-	Y	pathogenic	1: Secreted Virulence factor	-	-	-	-	-	unclassified
Pse_0109	-4.07499	7.21332	1.83996e-10	3.66542e-08	protein_coding transcript_biotype	exoA	Exodeoxyribonuclease	L	Endonuclease/Exonuclease/phosphatase family	crc	-	3.1.11.2	ko:K01142	ko03410,map03410	-	-	-	ko00000,ko00001,ko01000,ko03400	-	-	-	Exo_endo_phos	non_pathogenic	-	N	pathogenic	2: Non-secreted Virulence factor	-	-	-	-	-	unclassified
Pse_6110	-4.0544	5.46783	1.08712e-06	3.79551e-05	ncRNA transcript_biotype		ncRNA description	-	-	-	-	-	-	-	-	-	-	-	-	-	-	-	non_pathogenic	-	N	pathogenic	2: Non-secreted Virulence factor	-	-	-	-	-	unclassified
Pse_3401	-4.05351	-2.02265	0.0524208	0.143601	protein_coding transcript_biotype	sdaC	Serine transporter	E	Serine transporter	sdaC	-	-	ko:K03837	-	-	-	-	ko00000,ko02000	2.A.42.2.1	-	-	Trp_Tyr_perm	non_pathogenic	-	N	unclassified	4: Potential Non-secreted Virulence factor	-	-	-	-	-	phage
Pse_2008	-4.01685	3.72941	1.42663e-05	0.000290998	protein_coding transcript_biotype	aroC	Chorismate synthase	E	Catalyzes the anti-1,4-elimination of the C-3 phosphate and the C-6 proR hydrogen from 5-enolpyruvylshikimate-3-phosphate (EPSP) to yield chorismate, which is the branch point compound that serves as the starting substrate for the three terminal pathways of aromatic amino acid biosynthesis. This reaction introduces a second double bond into the aromatic ring system	aroC	GO:0000166,GO:0003674,GO:0003824,GO:0004107,GO:0005488,GO:0005515,GO:0005575,GO:0005622,GO:0005623,GO:0005737,GO:0005829,GO:0006082,GO:0006520,GO:0006725,GO:0006807,GO:0008150,GO:0008152,GO:0008652,GO:0009058,GO:0009072,GO:0009073,GO:0009423,GO:0009987,GO:0010181,GO:0016053,GO:0016829,GO:0016835,GO:0016838,GO:0019438,GO:0019752,GO:0032553,GO:0036094,GO:0042802,GO:0043167,GO:0043168,GO:0043436,GO:…	4.2.3.5	ko:K01736	ko00400,ko01100,ko01110,ko01130,ko01230,map00400,map01100,map01110,map01130,map01230	M00022	R01714	RC00586	ko00000,ko00001,ko00002,ko01000	-	-	iE2348C_1286.E2348C_2469,iEC55989_1330.EC55989_2573,iECO103_1326.ECO103_2794,iECO111_1330.ECO111_3077,iECO26_1355.ECO26_3317,iECSE_1348.ECSE_2638,iECW_1372.ECW_m2518,iEKO11_1354.EKO11_1436,iSSON_1240.SSON_2387,iUMNK88_1353.UMNK88_2882,iWFL_1372.ECW_m2518	Chorismate_synt	non_pathogenic	-	N	pathogenic	2: Non-secreted Virulence factor	-	-	-	-	-	unclassified
Pse_1931	-4.0138	7.21691	1.02845e-07	6.17192e-06	protein_coding transcript_biotype	ydcV_2	Inner membrane ABC transporter permease protein YdcV	P	ABC-type spermidine putrescine transport system, permease component II	potI	GO:0005575,GO:0005623,GO:0005886,GO:0006810,GO:0006811,GO:0006812,GO:0008150,GO:0015695,GO:0015696,GO:0015846,GO:0015847,GO:0016020,GO:0016021,GO:0031224,GO:0032991,GO:0043190,GO:0044425,GO:0044459,GO:0044464,GO:0051179,GO:0051234,GO:0071702,GO:0071705,GO:0071944,GO:0098533,GO:0098796,GO:0098797,GO:1902494,GO:1902495,GO:1904949,GO:1990351	-	ko:K11074	ko02010,map02010	M00300	-	-	ko00000,ko00001,ko00002,ko02000	3.A.1.11.2	-	iG2583_1286.G2583_1088,ic_1306.c0990	BPD_transp_1	non_pathogenic	-	N	unclassified	4: Potential Non-secreted Virulence factor	-	-	-	-	-	unclassified
Pse_2810	-3.9796	6.38209	9.51368e-09	8.92729e-07	protein_coding transcript_biotype			-	-	-	-	-	-	-	-	-	-	-	-	-	-	-	non_pathogenic	-	N	non_pathogenic	-	-	-	-	-	-	chromosome
Pse_1739	-3.97642	3.95788	1.51188e-07	8.30084e-06	ncRNA transcript_biotype		ncRNA description	-	-	-	-	-	-	-	-	-	-	-	-	-	-	-	non_pathogenic	-	N	unclassified	4: Potential Non-secreted Virulence factor	-	-	-	-	-	unclassified
Pse_2614	-3.96098	4.49349	8.31456e-07	3.04069e-05	protein_coding transcript_biotype			-	-	-	-	-	-	-	-	-	-	-	-	-	-	-	non_pathogenic	-	N	pathogenic	2: Non-secreted Virulence factor	-	-	-	-	-	unclassified
Pse_5937	-3.91218	6.48887	4.46791e-10	6.40525e-08	protein_coding transcript_biotype			S	Fe-S-cluster oxidoreductase	IV02_27370	-	-	ko:K06940	-	-	-	-	ko00000	-	-	-	CxxCxxCC	non_pathogenic	-	N	unclassified	4: Potential Non-secreted Virulence factor	-	-	-	-	-	chromosome
Pse_5828	-3.87544	3.77232	1.39059e-05	0.000289388	protein_coding transcript_biotype			-	-	-	-	-	-	-	-	-	-	-	-	-	-	-	non_pathogenic	-	N	pathogenic	2: Non-secreted Virulence factor	-	-	-	-	-	unclassified
Pse_3575	-3.8622	4.29077	1.01558e-07	6.16635e-06	protein_coding transcript_biotype			T	Histidine kinase	hptB	-	-	ko:K20976	ko02020,ko02025,map02020,map02025	M00820	-	-	ko00000,ko00001,ko00002,ko02022	-	-	-	Hpt	non_pathogenic	-	N	unclassified	4: Potential Non-secreted Virulence factor	-	-	-	-	-	chromosome
Pse_2698	-3.86031	7.82272	1.41123e-09	1.73414e-07	ncRNA transcript_biotype		ncRNA description	-	-	-	-	-	-	-	-	-	-	-	-	-	-	-	non_pathogenic	-	N	unclassified	4: Potential Non-secreted Virulence factor	-	-	-	-	-	chromosome
Pse_2414	-3.83843	7.19325	1.50997e-07	8.30084e-06	protein_coding transcript_biotype	grpE	Protein GrpE	O	Participates actively in the response to hyperosmotic and heat shock by preventing the aggregation of stress-denatured proteins, in association with DnaK and GrpE. It is the nucleotide exchange factor for DnaK and may function as a thermosensor. Unfolded proteins bind initially to DnaJ	grpE	GO:0000166,GO:0000774,GO:0003674,GO:0005488,GO:0005515,GO:0005575,GO:0005622,GO:0005623,GO:0005737,GO:0005829,GO:0006457,GO:0006950,GO:0008150,GO:0009266,GO:0009408,GO:0009628,GO:0009987,GO:0016043,GO:0017076,GO:0019904,GO:0022607,GO:0030234,GO:0030554,GO:0032991,GO:0036094,GO:0042802,GO:0042803,GO:0043933,GO:0044085,GO:0044424,GO:0044444,GO:0044464,GO:0046983,GO:0050790,GO:0050896,GO:0051082,GO:…	-	ko:K03687	-	-	-	-	ko00000,ko03029,ko03110	-	-	-	GrpE	non_pathogenic	-	N	non_pathogenic	-	-	-	-	-	-	unclassified
Pse_6065	-3.81258	10.5335	7.35429e-11	1.81004e-08	protein_coding transcript_biotype			N	Flagellar hook-length control protein	fliK	-	-	ko:K02414	ko02040,map02040	-	-	-	ko00000,ko00001,ko02035	-	-	-	Flg_hook	non_pathogenic	-	Y	pathogenic	1: Secreted Virulence factor	-	-	-	-	-	chromosome
Pse_6292	-3.79657	11.2437	4.52754e-07	1.88173e-05	protein_coding transcript_biotype	sauT	putative sulfoacetate--CoA ligase	IQ	COG0318, Acyl-CoA synthetases (AMP-forming) AMP-acid ligases II	-	-	6.2.1.3	ko:K01897	ko00061,ko00071,ko01100,ko01212,ko02024,ko03320,ko04146,ko04216,ko04714,ko04920,map00061,map00071,map01100,map01212,map02024,map03320,map04146,map04216,map04714,map04920	M00086	R01280	RC00004,RC00014	ko00000,ko00001,ko00002,ko01000,ko01004,ko04147	4.C.1.1	-	-	AMP-binding,AMP-binding_C	non_pathogenic	-	N	pathogenic	2: Non-secreted Virulence factor	-	-	-	-	-	chromosome
Pse_5513	-3.79054	4.68265	2.77969e-06	7.97e-05	protein_coding transcript_biotype			S	Protein of unknown function (DUF2914)	-	-	-	-	-	-	-	-	-	-	-	-	DUF2914	non_pathogenic	-	N	unclassified	4: Potential Non-secreted Virulence factor	-	-	-	-	-	unclassified
Pse_1831	-3.75497	4.41725	0.00664898	0.0324342	protein_coding transcript_biotype	hemD	Uroporphyrinogen-III synthase	H	uroporphyrinogen-III synthase activity	hemD	GO:0003674,GO:0003824,GO:0004852,GO:0006725,GO:0006778,GO:0006779,GO:0006782,GO:0006783,GO:0006807,GO:0008150,GO:0008152,GO:0009058,GO:0009987,GO:0016829,GO:0016835,GO:0016836,GO:0018130,GO:0019438,GO:0033013,GO:0033014,GO:0034641,GO:0042168,GO:0042440,GO:0044237,GO:0044249,GO:0044271,GO:0046148,GO:0046483,GO:0046501,GO:0051186,GO:0051188,GO:0071704,GO:1901360,GO:1901362,GO:1901564,GO:1901566,GO:…	2.1.1.107,2.5.1.61,4.2.1.75	ko:K01719,ko:K01749,ko:K02496,ko:K13542,ko:K13543	ko00860,ko01100,ko01110,ko01120,map00860,map01100,map01110,map01120	M00121	R00084,R03165,R03194	RC00003,RC00871,RC01861,RC02317	ko00000,ko00001,ko00002,ko01000	-	-	iJN746.PP_0187,iSBO_1134.SBO_3815	HEM4,HemX	non_pathogenic	-	N	unclassified	4: Potential Non-secreted Virulence factor	-	-	-	-	-	unclassified
Pse_1623	-3.75232	4.15725	1.56303e-05	0.000307894	protein_coding transcript_biotype	ilvD	Dihydroxy-acid dehydratase	EG	Belongs to the IlvD Edd family	ilvD	-	4.2.1.9	ko:K01687	ko00290,ko00770,ko01100,ko01110,ko01130,ko01210,ko01230,map00290,map00770,map01100,map01110,map01130,map01210,map01230	M00019,M00570	R01209,R04441,R05070	RC00468,RC01714	ko00000,ko00001,ko00002,ko01000	-	-	-	ILVD_EDD	non_pathogenic	-	N	non_pathogenic	-	-	-	-	-	-	chromosome
Pse_4731	-3.69385	3.63385	6.03462e-07	2.32423e-05	protein_coding transcript_biotype	topB	DNA topoisomerase 3	L	Releases the supercoiling and torsional tension of DNA, which is introduced during the DNA replication and transcription, by transiently cleaving and rejoining one strand of the DNA duplex. Introduces a single-strand break via transesterification at a target site in duplex DNA. The scissile phosphodiester is attacked by the catalytic tyrosine of the enzyme, resulting in the formation of a DNA-(5'…	topB	-	5.99.1.2	ko:K03169	-	-	-	-	ko00000,ko01000,ko03032	-	-	-	Topoisom_bac,Toprim,zf-C4_Topoisom	non_pathogenic	-	N	pathogenic	2: Non-secreted Virulence factor	-	-	-	-	-	unclassified
Pse_1327	-3.66099	-2.14907	0.158352	0.306663	protein_coding transcript_biotype			-	-	-	-	-	-	-	-	-	-	-	-	-	-	-	non_pathogenic	-	N	unclassified	4: Potential Non-secreted Virulence factor	-	-	-	-	-	unclassified
Pse_5483	-3.65127	10.3281	2.99542e-10	4.98689e-08	protein_coding transcript_biotype	IS3 family transposase ISPsy29		L	COG2801 Transposase and inactivated derivatives	-	-	-	ko:K07497	-	-	-	-	ko00000	-	-	-	HTH_21,rve	non_pathogenic	-	N	non_pathogenic	-	-	-	-	-	-	chromosome
Pse_0190	-3.61187	6.75745	2.25151e-10	4.00691e-08	protein_coding transcript_biotype	putative HTH-type transcriptional regulator		K	Transcriptional regulator	-	-	-	-	-	-	-	-	-	-	-	-	Arabinose_bd,HTH_18	non_pathogenic	-	Y	non_pathogenic	-	-	-	-	-	-	chromosome
Pse_3355	-3.6107	3.78226	3.99019e-06	0.000105068	protein_coding transcript_biotype			-	-	-	-	-	-	-	-	-	-	-	-	-	-	-	non_pathogenic	-	N	unclassified	4: Potential Non-secreted Virulence factor	-	-	-	-	-	unclassified
Pse_4021	-3.60775	6.67072	2.73103e-05	0.000505192	protein_coding transcript_biotype			-	-	-	-	-	-	-	-	-	-	-	-	-	-	-	non_pathogenic	-	N	unclassified	4: Potential Non-secreted Virulence factor	-	-	-	-	-	chromosome
Pse_3149	-3.59201	5.65072	2.4435e-08	1.91074e-06	protein_coding transcript_biotype			G	deacetylase	puuE	-	3.5.1.104,3.5.1.41,3.5.2.5	ko:K01452,ko:K16842,ko:K22278	ko00230,ko00520,ko01100,ko01120,map00230,map00520,map01100,map01120	M00546	R02333,R02425	RC00166,RC00300,RC00680	ko00000,ko00001,ko00002,ko01000	-	-	-	Polysacc_deac_1	non_pathogenic	-	N	unclassified	4: Potential Non-secreted Virulence factor	-	-	-	-	-	plasmid
Pse_6322	-3.51105	2.4652	0.00044419	0.00432556	protein_coding transcript_biotype	rsmI	Ribosomal RNA small subunit methyltransferase I	H	Catalyzes the 2'-O-methylation of the ribose of cytidine 1402 (C1402) in 16S rRNA	rsmI	GO:0000154,GO:0000451,GO:0000453,GO:0001510,GO:0003674,GO:0003824,GO:0006139,GO:0006364,GO:0006396,GO:0006725,GO:0006807,GO:0008150,GO:0008152,GO:0008168,GO:0008171,GO:0008173,GO:0008649,GO:0008757,GO:0009451,GO:0009987,GO:0010467,GO:0016070,GO:0016072,GO:0016434,GO:0016740,GO:0016741,GO:0022613,GO:0031167,GO:0032259,GO:0034470,GO:0034641,GO:0034660,GO:0042254,GO:0043170,GO:0043412,GO:0043414,GO:…	2.1.1.198	ko:K07056	-	-	-	-	ko00000,ko01000,ko03009	-	-	-	TP_methylase	non_pathogenic	-	N	non_pathogenic	-	-	-	-	-	-	unclassified
Pse_2741	-3.50716	5.02021	0.00475233	0.0255754	protein_coding transcript_biotype			IQ	Belongs to the beta-ketoacyl-ACP synthases family	fabF2	-	2.3.1.41	ko:K00647	ko00061,ko00780,ko01100,ko01212,map00061,map00780,map01100,map01212	M00083,M00572	R04355,R04726,R04952,R04957,R04960,R04963,R04968,R07762,R10115,R10119	RC00039,RC02728,RC02729,RC02888	ko00000,ko00001,ko00002,ko01000,ko01004	-	-	-	Ketoacyl-synt_C,ketoacyl-synt	non_pathogenic	-	N	pathogenic	2: Non-secreted Virulence factor	-	-	-	-	-	unclassified
Pse_3284	-3.49029	5.48568	1.71334e-06	5.45835e-05	protein_coding transcript_biotype			-	-	-	-	-	-	-	-	-	-	-	-	-	-	OMP_b-brl	non_pathogenic	-	N	pathogenic	2: Non-secreted Virulence factor	-	-	-	-	-	unclassified
Pse_3113	-3.48374	11.3101	5.84853e-07	2.26949e-05	protein_coding transcript_biotype			J	Endoribonuclease	yabJ_1	-	-	-	-	-	-	-	-	-	-	-	Ribonuc_L-PSP	non_pathogenic	-	N	pathogenic	2: Non-secreted Virulence factor	-	-	-	-	-	chromosome
Pse_3139	-3.47092	2.54131	5.5461e-05	0.000886174	protein_coding transcript_biotype			K	Belongs to the sigma-70 factor family. ECF subfamily	fecI	-	-	ko:K03088	-	-	-	-	ko00000,ko03021	-	-	-	Sigma70_r2,Sigma70_r4_2	non_pathogenic	-	N	pathogenic	2: Non-secreted Virulence factor	-	-	-	-	-	unclassified
Pse_5277	-3.46512	9.77601	1.54329e-08	1.30573e-06	protein_coding transcript_biotype			U	Interacts with outer membrane receptor proteins that carry out high-affinity binding and energy dependent uptake into the periplasmic space of specific substrates. It could act to transduce energy from the cytoplasmic membrane to specific energy- requiring processes in the outer membrane, resulting in the release into the periplasm of ligands bound by these outer membrane proteins	tonB4	-	-	ko:K03832	-	-	-	-	ko00000,ko02000	2.C.1.1	-	-	TonB_C	non_pathogenic	-	N	pathogenic	2: Non-secreted Virulence factor	-	-	-	-	-	chromosome
Pse_5614	-3.46288	4.03941	5.05794e-07	2.03938e-05	protein_coding transcript_biotype	gsiC_1	Glutathione transport system permease protein GsiC	P	ABC transporter (permease)	-	-	-	ko:K02033	ko02024,map02024	M00239	-	-	ko00000,ko00001,ko00002,ko02000	3.A.1.5	-	-	BPD_transp_1	non_pathogenic	-	N	pathogenic	2: Non-secreted Virulence factor	-	-	-	-	-	unclassified
Pse_3888	-3.42114	3.33675	2.09771e-07	1.05178e-05	protein_coding transcript_biotype	mcpP	Methyl-accepting chemotaxis protein McpP	T	methyl-accepting chemotaxis protein	-	-	-	ko:K03406	ko02020,ko02030,map02020,map02030	-	-	-	ko00000,ko00001,ko02035	-	-	-	HAMP,MCPsignal,dCache_2,sCache_2	non_pathogenic	-	N	unclassified	4: Potential Non-secreted Virulence factor	-	-	-	-	-	unclassified
Pse_4964	-3.40897	2.16917	6.08428e-06	0.000145375	protein_coding transcript_biotype	paaJ	3-oxoadipyl-CoA/3-oxo-5,6-dehydrosuberyl-CoA thiolase	I	Catalyzes the final step of fatty acid oxidation in which acetyl-CoA is released and the CoA ester of a fatty acid two carbons shorter is formed	paaJ	GO:0003674,GO:0003824,GO:0006082,GO:0006725,GO:0006805,GO:0006950,GO:0006974,GO:0008150,GO:0008152,GO:0009056,GO:0009404,GO:0009407,GO:0009410,GO:0009636,GO:0009850,GO:0009852,GO:0009987,GO:0010124,GO:0010817,GO:0016054,GO:0016740,GO:0016746,GO:0016747,GO:0019439,GO:0019748,GO:0019752,GO:0032787,GO:0033554,GO:0033812,GO:0042178,GO:0042221,GO:0042445,GO:0042447,GO:0042537,GO:0043436,GO:0044237,GO:…	2.3.1.16,2.3.1.174,2.3.1.223,2.3.1.9	ko:K00626,ko:K00632,ko:K02615	ko00071,ko00072,ko00280,ko00281,ko00310,ko00360,ko00362,ko00380,ko00592,ko00620,ko00630,ko00640,ko00642,ko00650,ko00720,ko00900,ko01100,ko01110,ko01120,ko01130,ko01200,ko01212,ko02020,map00071,map00072,map00280,map00281,map00310,map00360,map00362,map00380,map00592,map00620,map00630,map00640,map00642,map00650,map00720,map00900,map01100,map01110,map01120,map01130,map01200,map01212,map02020	M00087,M00088,M00095,M00113,M00373,M00374,M00375	R00238,R00829,R00927,R01177,R03778,R03858,R03991,R04546,R04742,R04747,R05506,R05586,R07891,R07895,R07899,R08091,R08095,R09839	RC00004,RC00326,RC00405,RC01702,RC02728,RC02898,RC02955,RC03003	ko00000,ko00001,ko00002,ko01000,ko04147	-	-	-	Thiolase_C,Thiolase_N	non_pathogenic	-	N	unclassified	4: Potential Non-secreted Virulence factor	-	-	-	-	-	unclassified
Pse_3217	-3.3816	4.68779	0.0030543	0.0185887	protein_coding transcript_biotype	pepN	Aminopeptidase N	E	aminopeptidase N	pepN	GO:0003674,GO:0003824,GO:0004177,GO:0005488,GO:0005515,GO:0005575,GO:0005622,GO:0005623,GO:0005737,GO:0005886,GO:0006508,GO:0006518,GO:0006807,GO:0008150,GO:0008152,GO:0008233,GO:0008235,GO:0008237,GO:0008238,GO:0008270,GO:0009056,GO:0009987,GO:0016020,GO:0016787,GO:0019538,GO:0033218,GO:0034641,GO:0042277,GO:0042802,GO:0043167,GO:0043169,GO:0043170,GO:0043171,GO:0043603,GO:0044237,GO:0044238,GO:…	3.4.11.2	ko:K01256	ko00480,ko01100,map00480,map01100	-	R00899,R04951	RC00096,RC00141	ko00000,ko00001,ko01000,ko01002	-	-	iECIAI1_1343.ECIAI1_0973,iECO103_1326.ECO103_0977,iECP_1309.ECP_0944,iECSE_1348.ECSE_0993,iECW_1372.ECW_m1042,iEKO11_1354.EKO11_2898,iWFL_1372.ECW_m1042	DUF3458,DUF3458_C,Peptidase_M1	non_pathogenic	-	N	unclassified	4: Potential Non-secreted Virulence factor	-	-	-	-	-	unclassified
Pse_3089	-3.38078	3.64007	1.73288e-07	9.03375e-06	protein_coding transcript_biotype	scoA	putative succinyl-CoA	I	COG1788 Acyl CoA acetate 3-ketoacid CoA transferase, alpha subunit	scoA	-	2.8.3.5	ko:K01028	ko00072,ko00280,ko00650,map00072,map00280,map00650	-	R00410	RC00014	ko00000,ko00001,ko01000	-	-	iJN746.PP_3122	CoA_trans	non_pathogenic	-	N	pathogenic	2: Non-secreted Virulence factor	-	-	-	-	-	unclassified
Pse_2117	-3.37893	8.23128	8.07585e-09	8.06612e-07	protein_coding transcript_biotype	sdhL	Shikimate dehydrogenase-like protein	E	shikimate	-	-	1.1.1.25	ko:K00014	ko00400,ko01100,ko01110,ko01130,ko01230,map00400,map01100,map01110,map01130,map01230	M00022	R02413	RC00206	ko00000,ko00001,ko00002,ko01000	-	-	-	Shikimate_dh_N	non_pathogenic	-	Y	unclassified	3: Potential Secreted Virulence factor	-	-	-	-	-	unclassified
Pse_2653	-3.3758	3.02017	0.00133689	0.00997069	protein_coding transcript_biotype	rplD	50S ribosomal protein L4	J	One of the primary rRNA binding proteins, this protein initially binds near the 5'-end of the 23S rRNA. It is important during the early stages of 50S assembly. It makes multiple contacts with different domains of the 23S rRNA in the assembled 50S subunit and ribosome	rplD	GO:0001130,GO:0001217,GO:0003674,GO:0003676,GO:0003700,GO:0003723,GO:0003735,GO:0004857,GO:0005198,GO:0005488,GO:0005575,GO:0005622,GO:0005623,GO:0005737,GO:0005829,GO:0005840,GO:0005844,GO:0006355,GO:0006412,GO:0006417,GO:0006518,GO:0006807,GO:0006996,GO:0008150,GO:0008152,GO:0008428,GO:0009058,GO:0009059,GO:0009889,GO:0009890,GO:0009892,GO:0009987,GO:0010467,GO:0010468,GO:0010556,GO:0010558,GO:…	-	ko:K02926	ko03010,map03010	M00178	-	-	br01610,ko00000,ko00001,ko00002,ko03011	-	-	-	Ribosomal_L4	non_pathogenic	-	N	pathogenic	2: Non-secreted Virulence factor	-	-	-	-	-	unclassified
Pse_1512	-3.3717	4.69093	6.91603e-05	0.00104367	protein_coding transcript_biotype	sseB	Putative thiosulfate sulfurtransferase SseB	P	sulfurtransferase	sseA	-	2.8.1.1,2.8.1.2	ko:K01011	ko00270,ko00920,ko01100,ko01120,ko04122,map00270,map00920,map01100,map01120,map04122	-	R01931,R03105,R03106	RC00214	ko00000,ko00001,ko01000	-	-	-	Rhodanese	non_pathogenic	-	Y	pathogenic	1: Secreted Virulence factor	-	-	-	-	-	chromosome
Pse_1264	-3.35659	1.47759	0.000319795	0.00334102	protein_coding transcript_biotype			-	-	-	-	-	-	-	-	-	-	-	-	-	-	-	non_pathogenic	-	N	pathogenic	2: Non-secreted Virulence factor	-	-	-	-	-	unclassified
Pse_0624	-3.35355	3.14965	0.000240424	0.00276353	protein_coding transcript_biotype	potA_1	Spermidine/putrescine import ATP-binding protein PotA	P	Part of the ABC transporter complex PotABCD involved in spermidine putrescine import. Responsible for energy coupling to the transport system	fbpC1	-	-	ko:K02052,ko:K11076	ko02010,ko02024,map02010,map02024	M00193,M00300	-	-	ko00000,ko00001,ko00002,ko02000	3.A.1.11,3.A.1.11.2	-	-	ABC_tran,TOBE_2	non_pathogenic	-	N	unclassified	4: Potential Non-secreted Virulence factor	-	-	-	-	-	unclassified
Pse_2499	-3.35343	4.53172	0.000401747	0.00402605	protein_coding transcript_biotype	btuD_5	Vitamin B12 import ATP-binding protein BtuD	E	(ABC) transporter	-	-	3.6.3.21	ko:K02028,ko:K02029	-	M00236	-	-	ko00000,ko00002,ko01000,ko02000	3.A.1.3	-	-	ABC_tran,BPD_transp_1	non_pathogenic	-	N	pathogenic	2: Non-secreted Virulence factor	-	-	-	-	-	unclassified
Pse_3544	-3.34572	-2.2407	0.281822	0.451131	protein_coding transcript_biotype	tsaM1	Toluene-4-sulfonate monooxygenase system iron-sulfur subunit TsaM1	P	COG4638 Phenylpropionate dioxygenase and related ring-hydroxylating dioxygenases, large terminal subunit	vanA	-	1.14.13.82	ko:K03862	ko00627,ko01120,map00627,map01120	-	R05274	RC00392,RC01533	ko00000,ko00001,ko01000	-	-	-	Rieske	non_pathogenic	-	N	unclassified	4: Potential Non-secreted Virulence factor	-	-	-	-	-	unclassified
Pse_3485	-3.34366	6.91285	1.23109e-08	1.11467e-06	protein_coding transcript_biotype	can	Carbonic anhydrase 2	P	Reversible hydration of carbon dioxide	can	GO:0003674,GO:0003824,GO:0004089,GO:0005488,GO:0005575,GO:0005622,GO:0005623,GO:0005737,GO:0005829,GO:0008150,GO:0008270,GO:0015976,GO:0016829,GO:0016835,GO:0016836,GO:0043167,GO:0043169,GO:0044424,GO:0044444,GO:0044464,GO:0046872,GO:0046914	4.2.1.1	ko:K01673	ko00910,map00910	-	R00132,R10092	RC02807	ko00000,ko00001,ko01000	-	-	iSBO_1134.SBO_0115,iSbBS512_1146.SbBS512_E0119	Pro_CA	non_pathogenic	-	Y	pathogenic	1: Secreted Virulence factor	-	-	-	-	-	plasmid
Pse_0973	-3.33458	0.280567	6.84414e-05	0.00103585	protein_coding transcript_biotype			S	transporter component	-	-	-	ko:K07112	-	-	-	-	ko00000	-	-	-	Sulf_transp	non_pathogenic	-	N	pathogenic	2: Non-secreted Virulence factor	-	-	-	-	-	unclassified
Pse_5875	-3.33285	-0.225087	0.000462308	0.00446811	protein_coding transcript_biotype	rplM	50S ribosomal protein L13	J	This protein is one of the early assembly proteins of the 50S ribosomal subunit, although it is not seen to bind rRNA by itself. It is important during the early stages of 50S assembly	rplM	GO:0003674,GO:0003676,GO:0003723,GO:0003729,GO:0003735,GO:0005198,GO:0005488,GO:0005575,GO:0005622,GO:0005623,GO:0005737,GO:0005829,GO:0005840,GO:0006412,GO:0006417,GO:0006518,GO:0006807,GO:0008150,GO:0008152,GO:0008270,GO:0009058,GO:0009059,GO:0009889,GO:0009890,GO:0009892,GO:0009987,GO:0010467,GO:0010468,GO:0010556,GO:0010558,GO:0010605,GO:0010608,GO:0010629,GO:0015934,GO:0017148,GO:0019222,GO:…	-	ko:K02871	ko03010,map03010	M00178,M00179	-	-	br01610,ko00000,ko00001,ko00002,ko03011	-	-	-	Ribosomal_L13	non_pathogenic	-	N	non_pathogenic	-	-	-	-	-	-	unclassified
Pse_5089	-3.32384	3.68828	0.000602935	0.00545121	protein_coding transcript_biotype	iscX	Protein IscX	S	Fe-S assembly protein IscX	iscX	GO:0003674,GO:0004857,GO:0005488,GO:0005506,GO:0005575,GO:0005622,GO:0005623,GO:0005737,GO:0005829,GO:0006790,GO:0008150,GO:0008152,GO:0008198,GO:0009987,GO:0016043,GO:0016226,GO:0022607,GO:0030234,GO:0031163,GO:0043086,GO:0043167,GO:0043169,GO:0044085,GO:0044092,GO:0044237,GO:0044424,GO:0044444,GO:0044464,GO:0046872,GO:0046914,GO:0050790,GO:0051186,GO:0065007,GO:0065009,GO:0071840,GO:0098772	-	-	-	-	-	-	-	-	-	-	Fe-S_assembly	non_pathogenic	-	N	non_pathogenic	-	-	-	-	-	-	chromosome
Pse_4321	-3.32165	3.50149	0.00983425	0.0427242	protein_coding transcript_biotype			S	metal-binding protein	-	-	-	-	-	-	-	-	-	-	-	-	DUF411	non_pathogenic	-	N	pathogenic	2: Non-secreted Virulence factor	-	-	-	-	-	unclassified
Pse_6145	-3.31036	-2.2587	0.281125	0.451131	protein_coding transcript_biotype	glk	Glucokinase	F	Belongs to the bacterial glucokinase family	glk	GO:0003674,GO:0003824,GO:0004340,GO:0004396,GO:0005575,GO:0005622,GO:0005623,GO:0005737,GO:0005829,GO:0005975,GO:0006082,GO:0006090,GO:0006091,GO:0006096,GO:0006139,GO:0006163,GO:0006164,GO:0006165,GO:0006725,GO:0006732,GO:0006733,GO:0006753,GO:0006754,GO:0006757,GO:0006793,GO:0006796,GO:0006807,GO:0008150,GO:0008152,GO:0009056,GO:0009058,GO:0009108,GO:0009117,GO:0009123,GO:0009124,GO:0009126,GO:…	2.7.1.2	ko:K00845	ko00010,ko00052,ko00500,ko00520,ko00521,ko00524,ko01100,ko01110,ko01120,ko01130,ko01200,map00010,map00052,map00500,map00520,map00521,map00524,map01100,map01110,map01120,map01130,map01200	M00001,M00549	R00299,R01600,R01786	RC00002,RC00017	ko00000,ko00001,ko00002,ko01000	-	-	iNRG857_1313.NRG857_12000	Glucokinase	non_pathogenic	-	N	non_pathogenic	-	-	-	-	-	-	unclassified
Pse_5402	-3.30226	3.83368	3.58618e-06	9.74121e-05	protein_coding transcript_biotype	tdhA	TonB-dependent heme receptor A	P	receptor	tdhA	GO:0005575,GO:0005623,GO:0009279,GO:0016020,GO:0019867,GO:0030312,GO:0030313,GO:0031975,GO:0044462,GO:0044464,GO:0071944	-	ko:K16087	-	-	-	-	ko00000,ko02000	1.B.14.2	-	-	Plug,STN,TonB_dep_Rec	non_pathogenic	-	Y	pathogenic	1: Secreted Virulence factor	-	-	-	-	-	chromosome
Pse_2754	-3.28387	4.81112	0.000272134	0.00300104	protein_coding transcript_biotype			KLT	lipopolysaccharide kinase	-	-	-	-	-	-	-	-	-	-	-	-	Kdo	non_pathogenic	-	N	non_pathogenic	-	-	-	-	-	-	unclassified
Pse_4715	-3.27859	4.22605	1.30593e-07	7.40649e-06	protein_coding transcript_biotype	pntB	NAD(P) transhydrogenase subunit beta	C	The transhydrogenation between NADH and NADP is coupled to respiration and ATP hydrolysis and functions as a proton pump across the membrane	pntB	-	1.6.1.2	ko:K00325	ko00760,ko01100,map00760,map01100	-	R00112	RC00001	ko00000,ko00001,ko01000	-	-	-	PNTB	non_pathogenic	-	Y	unclassified	3: Potential Secreted Virulence factor	-	-	-	-	-	unclassified
Pse_2712	-3.26081	8.67639	0.00274861	0.0173206	protein_coding transcript_biotype	lgoT_3	putative L-galactonate transporter	G	Major facilitator superfamily	yjjL	GO:0003674,GO:0005215,GO:0005575,GO:0005623,GO:0005886,GO:0006810,GO:0006811,GO:0006820,GO:0008150,GO:0008643,GO:0015711,GO:0015718,GO:0015849,GO:0016020,GO:0016021,GO:0022857,GO:0031224,GO:0034219,GO:0034220,GO:0042873,GO:0044425,GO:0044464,GO:0046942,GO:0051179,GO:0051234,GO:0055085,GO:0071702,GO:0071944,GO:0098656,GO:1903825,GO:1905039	-	-	-	-	-	-	-	-	-	iEC55989_1330.EC55989_4444,iEcE24377_1341.EcE24377A_4501,iYL1228.KPN_01586	MFS_1	non_pathogenic	-	N	pathogenic	2: Non-secreted Virulence factor	-	-	-	-	-	unclassified
Pse_1799	-3.25422	1.54732	0.000655131	0.00576985	protein_coding transcript_biotype	sprT	Protein SprT	S	Belongs to the SprT family	sprT	-	-	ko:K02742	-	-	-	-	ko00000	-	-	-	SprT-like,Zn_ribbon_SprT	non_pathogenic	-	Y	non_pathogenic	-	-	-	-	-	-	unclassified
Pse_6333	-3.23465	6.37498	2.99873e-08	2.27594e-06	protein_coding transcript_biotype	tauD_2	Alpha-ketoglutarate-dependent taurine dioxygenase	Q	taurine catabolism dioxygenase	tauD	GO:0000907,GO:0000908,GO:0003674,GO:0003824,GO:0005575,GO:0005622,GO:0005623,GO:0005737,GO:0006790,GO:0008150,GO:0008152,GO:0009056,GO:0009987,GO:0016491,GO:0016705,GO:0016706,GO:0044237,GO:0044248,GO:0044273,GO:0044424,GO:0044464,GO:0051213,GO:0055114	1.14.11.17	ko:K03119	ko00430,ko00920,map00430,map00920	-	R05320	RC01331	ko00000,ko00001,ko01000	-	-	iB21_1397.B21_00322,iECBD_1354.ECBD_3293,iECB_1328.ECB_00318,iECD_1391.ECD_00318,iECH74115_1262.ECH74115_0443,iECSP_1301.ECSP_0431,iECs_1301.ECs0422,iETEC_1333.ETEC_0422,iEcolC_1368.EcolC_3260,iG2583_1286.G2583_0480,iJN746.PP_0230,iZ_1308.Z0467	TauD	non_pathogenic	-	N	unclassified	4: Potential Non-secreted Virulence factor	-	-	-	-	-	unclassified
Pse_4458	-3.2222	6.19773	2.30497e-07	1.13388e-05	protein_coding transcript_biotype	puuR_3	HTH-type transcriptional regulator PuuR	K	Helix-turn-helix domain	IV02_05560	-	-	ko:K14056	-	-	-	-	ko00000,ko03000	-	-	-	Cupin_2,HTH_3,HTH_31	non_pathogenic	-	Y	unclassified	3: Potential Secreted Virulence factor	-	-	-	-	-	unclassified
Pse_3034	-3.20625	2.39425	6.03637e-05	0.000944052	protein_coding transcript_biotype			K	transcriptional regulator	psrA	-	-	-	-	-	-	-	-	-	-	-	TetR_N	non_pathogenic	-	N	non_pathogenic	-	-	-	-	-	-	unclassified
Pse_0194	-3.1938	5.61176	0.00152391	0.0110462	protein_coding transcript_biotype			S	Protein of unknown function DUF72	yecE	-	-	-	-	-	-	-	-	-	-	-	DUF72	non_pathogenic	-	N	unclassified	4: Potential Non-secreted Virulence factor	-	-	-	-	-	unclassified
Pse_2862	-3.1881	5.61441	0.00359941	0.0211578	protein_coding transcript_biotype			KLT	Heptose kinase	wapP	-	-	-	-	-	-	-	-	-	-	-	Kdo	non_pathogenic	-	N	unclassified	4: Potential Non-secreted Virulence factor	-	-	-	-	-	unclassified
Pse_3794	-3.17782	7.79317	4.22928e-08	2.87556e-06	protein_coding transcript_biotype	pchA	4-hydroxybenzaldehyde dehydrogenase (NADP(+))	C	belongs to the aldehyde dehydrogenase family	yfmT	-	1.2.1.3	ko:K00128	ko00010,ko00053,ko00071,ko00280,ko00310,ko00330,ko00340,ko00380,ko00410,ko00561,ko00620,ko00625,ko00903,ko00981,ko01100,ko01110,ko01120,ko01130,map00010,map00053,map00071,map00280,map00310,map00330,map00340,map00380,map00410,map00561,map00620,map00625,map00903,map00981,map01100,map01110,map01120,map01130	M00135	R00264,R00631,R00710,R00904,R01752,R01986,R02549,R02678,R02940,R02957,R03283,R03869,R04065,R04506,R04903,R05050,R05237,R05238,R05286,R06366,R08146	RC00047,RC00071,RC00080,RC00186,RC00218,RC00242,RC00816,RC01500	ko00000,ko00001,ko00002,ko01000	-	-	-	Aldedh	non_pathogenic	-	Y	pathogenic	1: Secreted Virulence factor	-	-	-	-	-	plasmid
Pse_1937	-3.1758	2.84474	3.04333e-06	8.53621e-05	protein_coding transcript_biotype	Magnesium transporter MgtE		P	Acts as a magnesium transporter	mgtE	-	-	ko:K06213	-	-	-	-	ko00000,ko02000	1.A.26.1	-	-	CBS,MgtE,MgtE_N	non_pathogenic	-	N	pathogenic	2: Non-secreted Virulence factor	-	-	-	-	-	unclassified
Pse_5624	-3.16606	9.20172	2.45754e-07	1.17438e-05	protein_coding transcript_biotype	fecI_11	putative RNA polymerase sigma factor FecI	K	DNA-templated transcription, initiation	ylaC_1	-	-	ko:K03088	-	-	-	-	ko00000,ko03021	-	-	-	Sigma70_r2,Sigma70_r4_2	non_pathogenic	-	N	unclassified	4: Potential Non-secreted Virulence factor	-	-	-	-	-	unclassified
Pse_4157	-3.16193	4.34724	0.00685145	0.0329854	protein_coding transcript_biotype	ttuB_3	Putative tartrate transporter	G	Major facilitator superfamily	-	-	-	-	-	-	-	-	-	-	-	-	MFS_1	non_pathogenic	-	N	unclassified	4: Potential Non-secreted Virulence factor	-	-	-	-	-	unclassified
Pse_1295	-3.15654	3.67822	1.07708e-05	0.000232167	protein_coding transcript_biotype	yghU	Disulfide-bond oxidoreductase YghU	O	Belongs to the GST superfamily	yghU	GO:0003674,GO:0003824,GO:0008150,GO:0008152,GO:0015036,GO:0016491,GO:0016667,GO:0055114	-	ko:K11209	-	-	-	-	ko00000,ko01000	-	-	-	GST_C,GST_C_2,GST_N	non_pathogenic	-	N	pathogenic	2: Non-secreted Virulence factor	-	-	-	-	-	unclassified
Pse_6412	-3.1462	3.23163	0.000192496	0.00231556	protein_coding transcript_biotype	pdhC	Dihydrolipoyllysine-residue acetyltransferase component of pyruvate dehydrogenase complex	C	e3 binding domain	-	-	2.3.1.12	ko:K00627	ko00010,ko00020,ko00620,ko01100,ko01110,ko01120,ko01130,ko01200,map00010,map00020,map00620,map01100,map01110,map01120,map01130,map01200	M00307	R00209,R02569	RC00004,RC02742,RC02857	br01601,ko00000,ko00001,ko00002,ko01000	-	-	-	2-oxoacid_dh,Biotin_lipoyl,E3_binding	non_pathogenic	-	N	non_pathogenic	-	-	-	-	-	-	chromosome
Pse_4100	-3.13304	3.42796	8.68114e-05	0.00125149	protein_coding transcript_biotype	dapF	Diaminopimelate epimerase	E	Catalyzes the stereoinversion of LL-2,6- diaminoheptanedioate (L,L-DAP) to meso-diaminoheptanedioate (meso- DAP), a precursor of L-lysine and an essential component of the bacterial peptidoglycan	dapF	-	5.1.1.7	ko:K01778	ko00300,ko01100,ko01110,ko01120,ko01130,ko01230,map00300,map01100,map01110,map01120,map01130,map01230	M00016,M00525,M00527	R02735	RC00302	ko00000,ko00001,ko00002,ko01000	-	-	-	DAP_epimerase	non_pathogenic	-	N	unclassified	4: Potential Non-secreted Virulence factor	-	-	-	-	-	unclassified
Pse_1535	-3.12444	-0.897158	0.00168913	0.0118736	protein_coding transcript_biotype	orn	Oligoribonuclease	A	3'-to-5' exoribonuclease specific for small oligoribonucleotides	orn	-	-	ko:K13288	ko03008,map03008	-	-	-	ko00000,ko00001,ko01000,ko03009,ko03019	-	-	-	RNase_T	non_pathogenic	-	N	pathogenic	2: Non-secreted Virulence factor	-	-	-	-	-	unclassified
Pse_2517	-3.11904	4.19131	0.000584019	0.00531591	protein_coding transcript_biotype			-	-	IV02_20845	-	-	-	-	-	-	-	-	-	-	-	-	non_pathogenic	-	Y	unclassified	3: Potential Secreted Virulence factor	-	-	-	-	-	unclassified
Pse_1963	-3.11299	1.47968	0.000249305	0.00282163	protein_coding transcript_biotype			S	Protein of unknown function (DUF2388)	-	-	-	-	-	-	-	-	-	-	-	-	DUF2388	non_pathogenic	-	N	unclassified	4: Potential Non-secreted Virulence factor	-	-	-	-	-	unclassified
Pse_2684	-3.09575	2.90409	0.00030017	0.00322074	ncRNA transcript_biotype		ncRNA description	-	-	-	-	-	-	-	-	-	-	-	-	-	-	-	non_pathogenic	-	N	pathogenic	2: Non-secreted Virulence factor	-	-	-	-	-	unclassified
Pse_0356	-3.09499	2.53494	3.71351e-07	1.59712e-05	protein_coding transcript_biotype			S	protein conserved in bacteria	vasD2	-	-	ko:K11906	ko03070,map03070	M00334	-	-	ko00000,ko00001,ko00002,ko02044	3.A.23.1	-	-	T6SS-SciN	non_pathogenic	-	N	unclassified	4: Potential Non-secreted Virulence factor	-	-	-	-	-	unclassified
Pse_2462	-3.08078	5.96199	1.62533e-06	5.27566e-05	protein_coding transcript_biotype	fliM	Flagellar motor switch protein FliM	N	FliM is one of three proteins (FliG, FliN, FliM) that forms the rotor-mounted switch complex (C ring), located at the base of the basal body. This complex interacts with the CheY and CheZ chemotaxis proteins, in addition to contacting components of the motor that determine the direction of flagellar rotation	fliM	-	-	ko:K02416	ko02030,ko02040,map02030,map02040	-	-	-	ko00000,ko00001,ko02035	-	-	-	FliM,FliMN_C	non_pathogenic	-	N	pathogenic	2: Non-secreted Virulence factor	OMPR	n/a	beta-lactam	carbapenem;penam;cephalosporin;penem;cephamycin;monobactam	reduced permeability to antibiotic	unclassified
Pse_0584	-3.07792	0.504842	0.000210936	0.00245743	protein_coding transcript_biotype			S	Iron-regulated membrane protein	piuB	-	-	-	-	-	-	-	-	-	-	-	PepSY,PepSY_TM	non_pathogenic	-	N	pathogenic	2: Non-secreted Virulence factor	-	-	-	-	-	chromosome
Pse_5012	-3.0763	2.61438	7.28704e-07	2.72525e-05	protein_coding transcript_biotype			K	Belongs to the sigma-70 factor family. ECF subfamily	pvdS	-	-	ko:K03088	-	-	-	-	ko00000,ko03021	-	-	-	Sigma70_r2,Sigma70_r4_2	non_pathogenic	-	Y	non_pathogenic	-	-	-	-	-	-	unclassified
Pse_2248	-3.07077	6.7533	5.74998e-07	2.26532e-05	protein_coding transcript_biotype	alsT	Amino-acid carrier protein AlsT	E	alanine symporter	agcS	GO:0005575,GO:0005623,GO:0005886,GO:0016020,GO:0044464,GO:0071944	-	ko:K03310	-	-	-	-	ko00000	2.A.25	-	-	Na_Ala_symp	non_pathogenic	-	N	non_pathogenic	-	-	-	-	-	-	unclassified
Pse_1060	-3.05932	8.84206	9.59174e-07	3.46175e-05	protein_coding transcript_biotype	truD	tRNA pseudouridine synthase D	J	Responsible for synthesis of pseudouridine from uracil- 13 in transfer RNAs	truD	GO:0001522,GO:0003674,GO:0003824,GO:0005575,GO:0005622,GO:0005623,GO:0005737,GO:0005829,GO:0006139,GO:0006725,GO:0006807,GO:0008150,GO:0008152,GO:0009451,GO:0009982,GO:0009987,GO:0016070,GO:0016853,GO:0016866,GO:0034641,GO:0043170,GO:0043412,GO:0044237,GO:0044238,GO:0044424,GO:0044444,GO:0044464,GO:0046483,GO:0071704,GO:0090304,GO:1901360	5.4.99.27	ko:K06176	-	-	-	-	ko00000,ko01000,ko03016	-	-	-	TruD	non_pathogenic	-	Y	pathogenic	1: Secreted Virulence factor	-	-	-	-	-	plasmid
Pse_1791	-3.0587	5.15297	5.33129e-06	0.000132525	protein_coding transcript_biotype	dgoT_1	D-galactonate transporter	G	transporter	dgoT	GO:0003674,GO:0005215,GO:0005575,GO:0005623,GO:0005886,GO:0006810,GO:0006811,GO:0006820,GO:0008150,GO:0015711,GO:0016020,GO:0016021,GO:0022857,GO:0031224,GO:0044425,GO:0044464,GO:0051179,GO:0051234,GO:0055085,GO:0071702,GO:0071944	-	ko:K08194	-	-	-	-	ko00000,ko02000	2.A.1.14.7	-	iECO103_1326.ECO103_4467	MFS_1	non_pathogenic	-	Y	unclassified	3: Potential Secreted Virulence factor	-	-	-	-	-	unclassified
Pse_0390	-3.05009	11.7647	5.87633e-05	0.000924626	protein_coding transcript_biotype	paaI	Acyl-coenzyme A thioesterase PaaI	Q	Phenylacetic acid degradation protein	paaI	GO:0003674,GO:0003824,GO:0016289,GO:0016787,GO:0016788,GO:0016790	-	ko:K02614	ko00360,map00360	-	R09840	RC00004,RC00014	ko00000,ko00001,ko01000	-	-	iBWG_1329.BWG_1225,iEC55989_1330.EC55989_1532,iECDH10B_1368.ECDH10B_1521,iECDH1ME8569_1439.EcDH1_2249,iECIAI1_1343.ECIAI1_1396,iECO103_1326.ECO103_1533,iECO111_1330.ECO111_1790,iECO26_1355.ECO26_2000,iECSE_1348.ECSE_1481,iEKO11_1354.EKO11_2417,iETEC_1333.ETEC_1471,iEcDH1_1363.EcDH1_2249,iEcE24377_1341.EcE24377A_1581,iEcHS_1320.EcHS_A1483,iEcolC_1368.EcolC_2259,iUMNK88_1353.UMNK88_1803,iY75_1357.Y…	4HBT	non_pathogenic	-	N	pathogenic	2: Non-secreted Virulence factor	-	-	-	-	-	chromosome
Pse_3071	-3.04579	6.0228	1.93843e-06	5.95492e-05	protein_coding transcript_biotype	potA_2	Spermidine/putrescine import ATP-binding protein PotA	P	Part of the ABC transporter complex PotABCD involved in spermidine putrescine import. Responsible for energy coupling to the transport system	potA5	-	-	ko:K02052	ko02024,map02024	M00193	-	-	ko00000,ko00001,ko00002,ko02000	3.A.1.11	-	iJN746.PP_0411	ABC_tran,TOBE_2	non_pathogenic	-	N	pathogenic	2: Non-secreted Virulence factor	-	-	-	-	-	unclassified
Pse_1361	-3.04539	6.08791	9.01572e-06	0.000198847	protein_coding transcript_biotype			-	-	-	-	-	-	-	-	-	-	-	-	-	-	-	non_pathogenic	-	N	pathogenic	2: Non-secreted Virulence factor	-	-	-	-	-	chromosome
Pse_5257	-3.04402	3.49508	0.000324386	0.00336853	protein_coding transcript_biotype			P	ABC transporter (permease)	-	-	-	ko:K02054	ko02024,map02024	M00193	-	-	ko00000,ko00001,ko00002,ko02000	3.A.1.11	-	-	BPD_transp_1	non_pathogenic	-	N	unclassified	4: Potential Non-secreted Virulence factor	-	-	-	-	-	unclassified
Pse_0895	-3.03607	7.47356	0.000117918	0.00162287	protein_coding transcript_biotype	ptsO	Phosphocarrier protein NPr	G	Phosphocarrier protein Hpr	ptsH	-	-	ko:K11189	-	-	-	-	ko00000,ko02000	4.A.2.1	-	-	PTS-HPr	non_pathogenic	-	N	pathogenic	2: Non-secreted Virulence factor	-	-	-	-	-	chromosome
Pse_4185	-3.03014	3.99394	3.40525e-06	9.34814e-05	protein_coding transcript_biotype	nicP_4	Porin-like protein NicP	S	outer membrane porin, OprD family	-	-	-	-	-	-	-	-	-	-	-	-	OprD	non_pathogenic	-	N	unclassified	4: Potential Non-secreted Virulence factor	-	-	-	-	-	unclassified
Pse_5677	-3.01977	-2.31591	0.285586	0.454771	protein_coding transcript_biotype	mdtC_2	Multidrug resistance protein MdtC	V	Belongs to the resistance-nodulation-cell division (RND) (TC 2.A.6) family	mdtC	-	-	ko:K07789	ko02020,map02020	M00648	-	-	ko00000,ko00001,ko00002,ko02000	2.A.6.2	-	-	ACR_tran	non_pathogenic	-	N	non_pathogenic	-	-	-	-	-	-	phage
Pse_6296	-3.01802	6.30404	0.00173614	0.0120901	protein_coding transcript_biotype			S	COG0454 Histone acetyltransferase HPA2 and related acetyltransferases	yjcF	-	-	-	-	-	-	-	-	-	-	-	Acetyltransf_10	non_pathogenic	-	N	non_pathogenic	-	-	-	-	-	-	unclassified
Pse_1517	-3.01276	2.99213	0.000907823	0.00749644	protein_coding transcript_biotype	fis	DNA-binding protein Fis	K	Activates ribosomal RNA transcription. Plays a direct role in upstream activation of rRNA promoters	fis	GO:0000018,GO:0000229,GO:0000785,GO:0000786,GO:0000787,GO:0000789,GO:0000976,GO:0000984,GO:0000985,GO:0001017,GO:0001046,GO:0001047,GO:0001067,GO:0001121,GO:0001130,GO:0001131,GO:0001140,GO:0001216,GO:0001217,GO:0003674,GO:0003676,GO:0003677,GO:0003690,GO:0003700,GO:0005488,GO:0005515,GO:0005575,GO:0005622,GO:0005623,GO:0005694,GO:0005737,GO:0005829,GO:0006139,GO:0006351,GO:0006355,GO:0006725,GO:…	-	ko:K03557	ko05111,map05111	-	-	-	ko00000,ko00001,ko03000,ko03036,ko03400	-	-	-	HTH_8	non_pathogenic	-	N	unclassified	4: Potential Non-secreted Virulence factor	-	-	-	-	-	plasmid
Pse_4837	-3.00066	3.26476	0.000342412	0.0035133	protein_coding transcript_biotype	ygaZ	Inner membrane protein YgaZ	E	branched-chain amino acid	azlC	-	-	-	-	-	-	-	-	-	-	-	AzlC	non_pathogenic	-	N	pathogenic	2: Non-secreted Virulence factor	-	-	-	-	-	unclassified
Pse_5318	-2.98715	5.22286	8.68834e-08	5.49463e-06	protein_coding transcript_biotype			-	-	-	-	-	-	-	-	-	-	-	-	-	-	-	non_pathogenic	-	N	non_pathogenic	-	-	-	-	-	-	unclassified
Pse_4498	-2.9756	1.38204	0.00196276	0.0131556	protein_coding transcript_biotype	der	GTPase Der	S	GTPase that plays an essential role in the late steps of ribosome biogenesis	der	GO:0000027,GO:0000166,GO:0001882,GO:0001883,GO:0003674,GO:0003824,GO:0003924,GO:0005488,GO:0005515,GO:0005525,GO:0005575,GO:0005622,GO:0005623,GO:0005737,GO:0005829,GO:0006996,GO:0008150,GO:0009987,GO:0016043,GO:0016462,GO:0016787,GO:0016817,GO:0016818,GO:0017076,GO:0017111,GO:0019001,GO:0022607,GO:0022613,GO:0022618,GO:0032549,GO:0032550,GO:0032553,GO:0032555,GO:0032561,GO:0032794,GO:0034622,GO:…	-	ko:K03977	-	-	-	-	ko00000,ko03009	-	-	-	KH_dom-like,MMR_HSR1	non_pathogenic	-	N	pathogenic	2: Non-secreted Virulence factor	-	-	-	-	-	unclassified
Pse_6006	-2.95751	4.92387	0.0157399	0.0599951	protein_coding transcript_biotype			M	rhs family	-	-	-	-	-	-	-	-	-	-	-	-	-	non_pathogenic	-	N	pathogenic	2: Non-secreted Virulence factor	-	-	-	-	-	chromosome
Pse_2430	-2.95364	-2.33837	0.521048	0.67606	protein_coding transcript_biotype	rplK	50S ribosomal protein L11	J	Forms part of the ribosomal stalk which helps the ribosome interact with GTP-bound translation factors	rplK	GO:0000027,GO:0003674,GO:0003676,GO:0003723,GO:0003735,GO:0005198,GO:0005488,GO:0005575,GO:0005622,GO:0005623,GO:0005737,GO:0005829,GO:0005840,GO:0006412,GO:0006415,GO:0006518,GO:0006807,GO:0006950,GO:0006996,GO:0007154,GO:0008150,GO:0008152,GO:0009058,GO:0009059,GO:0009267,GO:0009605,GO:0009987,GO:0009991,GO:0010467,GO:0015934,GO:0015968,GO:0016043,GO:0019538,GO:0019843,GO:0022411,GO:0022607,GO:…	-	ko:K02867	ko03010,map03010	M00178,M00179	-	-	br01610,ko00000,ko00001,ko00002,ko03011	-	-	-	Ribosomal_L11,Ribosomal_L11_N	non_pathogenic	-	N	unclassified	4: Potential Non-secreted Virulence factor	-	-	-	-	-	unclassified
Pse_1359	-2.93637	3.94832	0.00796431	0.0366018	protein_coding transcript_biotype	gatA_2	Glutamyl-tRNA(Gln) amidotransferase subunit A	J	Allows the formation of correctly charged Gln-tRNA(Gln) through the transamidation of misacylated Glu-tRNA(Gln) in organisms which lack glutaminyl-tRNA synthetase. The reaction takes place in the presence of glutamine and ATP through an activated gamma-phospho-Glu-tRNA(Gln)	-	-	6.3.5.6,6.3.5.7	ko:K02433	ko00970,ko01100,map00970,map01100	-	R03905,R04212	RC00010	ko00000,ko00001,ko01000,ko03029	-	-	-	Amidase	non_pathogenic	-	Y	pathogenic	1: Secreted Virulence factor	-	-	-	-	-	unclassified
Pse_1490	-2.92168	5.4016	1.2723e-06	4.34858e-05	protein_coding transcript_biotype	Riboflavin biosynthesis protein		F	Catalyzes the conversion of GTP to 2,5-diamino-6- ribosylamino-4(3H)-pyrimidinone 5'-phosphate (DARP), formate and pyrophosphate	ribA	GO:0003674,GO:0003824,GO:0003933,GO:0003935,GO:0006766,GO:0006767,GO:0006771,GO:0006807,GO:0008150,GO:0008152,GO:0009058,GO:0009110,GO:0009231,GO:0009987,GO:0016787,GO:0016810,GO:0016814,GO:0017144,GO:0018130,GO:0019238,GO:0034641,GO:0042364,GO:0042726,GO:0042727,GO:0044237,GO:0044249,GO:0044271,GO:0044281,GO:0044283,GO:0046483,GO:0071704,GO:1901360,GO:1901362,GO:1901564,GO:1901566,GO:1901576	3.5.4.25	ko:K01497	ko00740,ko00790,ko01100,ko01110,ko02024,map00740,map00790,map01100,map01110,map02024	M00125	R00425	RC00293,RC02504	ko00000,ko00001,ko00002,ko01000	-	-	iAPECO1_1312.APECO1_437,iPC815.YPO2222,iSbBS512_1146.SbBS512_E1505,iUTI89_1310.UTI89_C1548	GTP_cyclohydro2	non_pathogenic	-	Y	pathogenic	1: Secreted Virulence factor	-	-	-	-	-	unclassified
Pse_3168	-2.91551	-1.02624	0.00514124	0.0271031	protein_coding transcript_biotype	Phosphorylated carbohydrates phosphatase		S	HAD family hydrolase	-	-	3.1.3.96	ko:K17623	-	-	R11180	RC00017	ko00000,ko01000,ko01009	-	-	-	HAD_2	non_pathogenic	-	Y	pathogenic	1: Secreted Virulence factor	-	-	-	-	-	unclassified
Pse_4165	-2.908	7.23376	9.76587e-08	6.0002e-06	protein_coding transcript_biotype			H	COG3585 Molybdopterin-binding protein	ssuF	-	-	-	-	-	-	-	-	-	-	-	TOBE	non_pathogenic	-	N	non_pathogenic	-	-	-	-	-	-	chromosome
Pse_4180	-2.90477	5.26311	1.43144e-07	8.03007e-06	protein_coding transcript_biotype	denD_1	D-erythronate dehydrogenase	GM	3-beta hydroxysteroid dehydrogenase/isomerase family	-	-	-	-	-	-	-	-	-	-	-	-	Epimerase	non_pathogenic	-	N	non_pathogenic	-	-	-	-	-	-	unclassified
Pse_4781	-2.90261	7.93957	3.74172e-06	0.00010052	protein_coding transcript_biotype	fklB_1	FKBP-type 22 kDa peptidyl-prolyl cis-trans isomerase	O	Peptidyl-prolyl cis-trans	fklB	GO:0000413,GO:0003674,GO:0003755,GO:0003824,GO:0005488,GO:0005515,GO:0005527,GO:0005528,GO:0005575,GO:0005622,GO:0005623,GO:0005737,GO:0005829,GO:0006464,GO:0006807,GO:0008144,GO:0008150,GO:0008152,GO:0009987,GO:0016853,GO:0016859,GO:0018193,GO:0018208,GO:0019538,GO:0036211,GO:0042597,GO:0042802,GO:0043170,GO:0043412,GO:0044237,GO:0044238,GO:0044260,GO:0044267,GO:0044424,GO:0044444,GO:0044464,GO:…	5.2.1.8	ko:K03773	-	-	-	-	ko00000,ko01000,ko03110	-	-	-	FKBP_C,FKBP_N	non_pathogenic	-	N	unclassified	4: Potential Non-secreted Virulence factor	-	-	-	-	-	unclassified
Pse_0142	-2.89529	0.372344	0.000196326	0.00234535	protein_coding transcript_biotype			-	-	-	-	-	-	-	-	-	-	-	-	-	-	-	non_pathogenic	-	N	non_pathogenic	-	-	-	-	-	-	phage
Pse_0164	-2.87789	3.23165	0.000703678	0.00606291	protein_coding transcript_biotype			S	Protein of unknown function (DUF2790)	-	-	-	-	-	-	-	-	-	-	-	-	DUF2790	non_pathogenic	-	N	unclassified	4: Potential Non-secreted Virulence factor	-	-	-	-	-	unclassified
Pse_1529	-2.87082	4.44687	0.000286752	0.00312221	protein_coding transcript_biotype	yfcP	putative fimbrial-like protein YfcP	NU	P pilus assembly protein, pilin FimA	mrfH	-	-	-	-	-	-	-	-	-	-	-	Fimbrial	non_pathogenic	-	N	unclassified	4: Potential Non-secreted Virulence factor	-	-	-	-	-	unclassified
Pse_1282	-2.85377	5.54748	0.000635688	0.00565653	protein_coding transcript_biotype	cidA_2	Holin-like protein CidA	S	LrgA family	cidA	-	-	ko:K06518	-	-	-	-	ko00000,ko02000	1.E.14.2	-	-	LrgA	non_pathogenic	-	N	pathogenic	2: Non-secreted Virulence factor	-	-	-	-	-	unclassified
Pse_3484	-2.84787	2.38161	0.000305833	0.0032747	protein_coding transcript_biotype	rsmD	Ribosomal RNA small subunit methyltransferase D	L	Specifically methylates the guanine in position 966 of 16S rRNA in the assembled 30S particle	rsmD	GO:0000154,GO:0001510,GO:0003674,GO:0003824,GO:0006139,GO:0006364,GO:0006396,GO:0006725,GO:0006807,GO:0008150,GO:0008152,GO:0008168,GO:0008170,GO:0008173,GO:0008649,GO:0008757,GO:0008990,GO:0009451,GO:0009987,GO:0010467,GO:0016070,GO:0016072,GO:0016435,GO:0016740,GO:0016741,GO:0022613,GO:0031167,GO:0032259,GO:0034470,GO:0034641,GO:0034660,GO:0042254,GO:0043170,GO:0043412,GO:0043414,GO:0044085,GO:…	2.1.1.171	ko:K08316	-	-	R07234	RC00003	ko00000,ko01000,ko03009	-	-	-	Cons_hypoth95	non_pathogenic	-	N	unclassified	4: Potential Non-secreted Virulence factor	-	-	-	-	-	chromosome
Pse_1065	-2.84593	11.0463	1.36928e-06	4.55926e-05	protein_coding transcript_biotype			K	Acetyltransferase (GNAT) domain	-	-	-	-	-	-	-	-	-	-	-	-	Acetyltransf_10	non_pathogenic	-	Y	pathogenic	1: Secreted Virulence factor	-	-	-	-	-	unclassified
Pse_5656	-2.84548	3.84086	3.07426e-05	0.000560645	protein_coding transcript_biotype	cheR2	Chemotaxis protein methyltransferase Cher2	NT	Methylation of the membrane-bound methyl-accepting chemotaxis proteins (MCP) to form gamma-glutamyl methyl ester residues in MCP	cheR	GO:0006935,GO:0008150,GO:0009605,GO:0040011,GO:0042221,GO:0042330,GO:0050896	2.1.1.80	ko:K00575	ko02020,ko02030,map02020,map02030	-	-	-	ko00000,ko00001,ko01000,ko02035	-	-	-	CheR,CheR_N	non_pathogenic	-	N	pathogenic	2: Non-secreted Virulence factor	-	-	-	-	-	unclassified
Pse_1545	-2.8418	9.39194	2.77063e-07	1.26147e-05	protein_coding transcript_biotype			K	Cro/C1-type HTH DNA-binding domain	-	-	-	-	-	-	-	-	-	-	-	-	HTH_26,HTH_3	non_pathogenic	-	N	non_pathogenic	-	-	-	-	-	-	plasmid
Pse_0203	-2.83715	-1.56824	0.026013	0.0866707	ncRNA transcript_biotype		ncRNA description	-	-	-	-	-	-	-	-	-	-	-	-	-	-	-	non_pathogenic	-	N	unclassified	4: Potential Non-secreted Virulence factor	-	-	-	-	-	unclassified
Pse_0758	-2.81983	-2.39125	0.522422	0.67606	protein_coding transcript_biotype	caiT	L-carnitine/gamma-butyrobetaine antiporter	U	Belongs to the BCCT transporter (TC 2.A.15) family	betT	-	-	ko:K02168	-	-	-	-	ko00000,ko02000	2.A.15.1.3,2.A.15.1.4	-	-	BCCT	non_pathogenic	-	N	unclassified	4: Potential Non-secreted Virulence factor	-	-	-	-	-	plasmid
Pse_6386	-2.81201	7.38373	0.00263712	0.0167613	protein_coding transcript_biotype	sseA_1	3-mercaptopyruvate sulfurtransferase	P	sulfurtransferase	-	-	2.8.1.1,2.8.1.2	ko:K01011	ko00270,ko00920,ko01100,ko01120,ko04122,map00270,map00920,map01100,map01120,map04122	-	R01931,R03105,R03106	RC00214	ko00000,ko00001,ko01000	-	-	-	Rhodanese	non_pathogenic	-	N	unclassified	4: Potential Non-secreted Virulence factor	-	-	-	-	-	chromosome
Pse_1254	-2.80585	5.74271	2.60441e-07	1.21939e-05	protein_coding transcript_biotype			P	Catalase	-	-	-	-	-	-	-	-	-	-	-	-	Catalase	non_pathogenic	-	N	unclassified	4: Potential Non-secreted Virulence factor	-	-	-	-	-	unclassified
Pse_5728	-2.79577	3.59244	3.50599e-06	9.57376e-05	protein_coding transcript_biotype	ompR_1	Transcriptional regulatory protein OmpR	K	Response regulators consisting of a CheY-like receiver domain and a winged-helix DNA-binding domain	ompR	GO:0000156,GO:0000160,GO:0000976,GO:0001067,GO:0001130,GO:0001216,GO:0001217,GO:0003674,GO:0003676,GO:0003677,GO:0003690,GO:0003700,GO:0005488,GO:0005575,GO:0005622,GO:0005623,GO:0005737,GO:0006355,GO:0007154,GO:0007165,GO:0008150,GO:0009889,GO:0009890,GO:0009891,GO:0009892,GO:0009893,GO:0009987,GO:0010468,GO:0010556,GO:0010557,GO:0010558,GO:0010604,GO:0010605,GO:0010628,GO:0010629,GO:0019219,GO:…	-	ko:K07659	ko02020,ko02026,map02020,map02026	M00445,M00742,M00743	-	-	ko00000,ko00001,ko00002,ko02022	-	-	-	Response_reg,Trans_reg_C	non_pathogenic	-	N	non_pathogenic	-	-	-	-	-	-	plasmid
Pse_1927	-2.76996	7.87069	0.000431834	0.00426953	protein_coding transcript_biotype			D	Alginate O-acetyl transferase AlgF	-	-	-	-	-	-	-	-	-	-	-	-	AlgF	non_pathogenic	-	N	unclassified	4: Potential Non-secreted Virulence factor	-	-	-	-	-	unclassified
Pse_5328	-2.75345	6.42042	0.000150883	0.00195655	protein_coding transcript_biotype	hmgA	Homogentisate 1,2-dioxygenase	Q	Involved in the catabolism of homogentisate (2,5- dihydroxyphenylacetate or 2,5-OH-PhAc), a central intermediate in the degradation of phenylalanine and tyrosine. Catalyzes the oxidative ring cleavage of the aromatic ring of homogentisate to yield maleylacetoacetate	hmgA	GO:0000976,GO:0001067,GO:0001130,GO:0001217,GO:0003674,GO:0003676,GO:0003677,GO:0003690,GO:0003700,GO:0003824,GO:0004411,GO:0005488,GO:0005506,GO:0005575,GO:0006082,GO:0006355,GO:0006520,GO:0006558,GO:0006559,GO:0006570,GO:0006572,GO:0006725,GO:0006807,GO:0008150,GO:0008152,GO:0009056,GO:0009063,GO:0009072,GO:0009074,GO:0009889,GO:0009890,GO:0009892,GO:0009987,GO:0010468,GO:0010556,GO:0010558,GO:…	1.13.11.5	ko:K00451	ko00350,ko00643,ko01100,ko01120,map00350,map00643,map01100,map01120	M00044	R02519	RC00737	ko00000,ko00001,ko00002,ko01000	-	-	-	HgmA	non_pathogenic	-	N	non_pathogenic	-	-	-	-	-	-	unclassified
Pse_1805	-2.753	6.73211	3.68207e-07	1.5969e-05	protein_coding transcript_biotype			-	-	-	-	-	-	-	-	-	-	-	-	-	-	-	non_pathogenic	-	N	non_pathogenic	-	-	-	-	-	-	chromosome
Pse_2230	-2.73613	7.35354	2.77286e-05	0.000511097	protein_coding transcript_biotype	oprM_4	Outer membrane protein OprM	M	RND efflux system, outer membrane lipoprotein	-	-	-	-	-	-	-	-	-	-	-	-	OEP	non_pathogenic	-	Y	pathogenic	1: Secreted Virulence factor	-	-	-	-	-	plasmid
Pse_5545	-2.73205	7.45088	1.06171e-06	3.75307e-05	protein_coding transcript_biotype	rnd	Ribonuclease D	J	Exonuclease involved in the 3' processing of various precursor tRNAs. Initiates hydrolysis at the 3'-terminus of an RNA molecule and releases 5'-mononucleotides	rnd	GO:0000175,GO:0003674,GO:0003824,GO:0004518,GO:0004527,GO:0004532,GO:0004540,GO:0005575,GO:0005622,GO:0005623,GO:0005737,GO:0006139,GO:0006725,GO:0006807,GO:0008150,GO:0008152,GO:0008408,GO:0009987,GO:0016070,GO:0016787,GO:0016788,GO:0016796,GO:0016896,GO:0033890,GO:0034641,GO:0043170,GO:0044237,GO:0044238,GO:0044424,GO:0044464,GO:0046483,GO:0071704,GO:0090304,GO:0090305,GO:0090501,GO:0090503,GO:…	3.1.13.5	ko:K03684	-	-	-	-	ko00000,ko01000,ko03016	-	-	-	DNA_pol_A_exo1,HRDC	non_pathogenic	-	Y	pathogenic	1: Secreted Virulence factor	-	-	-	-	-	unclassified
Pse_3299	-2.72833	6.22318	1.79169e-06	5.63835e-05	protein_coding transcript_biotype	fliE_2	Flagellar hook-basal body complex protein FliE	N	Flagellar hook-basal body complex protein FliE	fliE	-	-	ko:K02408	ko02040,map02040	-	-	-	ko00000,ko00001,ko02035	-	-	-	FliE	non_pathogenic	-	Y	pathogenic	1: Secreted Virulence factor	-	-	-	-	-	chromosome
Pse_5709	-2.70359	0.125456	0.000518561	0.00488374	protein_coding transcript_biotype	ubiH	2-octaprenyl-6-methoxyphenol hydroxylase	CH	hydroxylase	ubiH	GO:0003674,GO:0003824,GO:0006732,GO:0006733,GO:0006743,GO:0006744,GO:0006950,GO:0006979,GO:0008150,GO:0008152,GO:0008681,GO:0009058,GO:0009108,GO:0009314,GO:0009416,GO:0009628,GO:0009987,GO:0016491,GO:0016705,GO:0042180,GO:0042181,GO:0044237,GO:0044249,GO:0044281,GO:0044283,GO:0050896,GO:0051186,GO:0051188,GO:0055114,GO:0071704,GO:1901576,GO:1901661,GO:1901663	-	ko:K03185,ko:K18800	ko00130,ko01100,ko01110,map00130,map01100,map01110	M00117	R04987,R04989,R08768,R08773	RC00046,RC02670	ko00000,ko00001,ko00002,ko01000	-	-	iB21_1397.B21_02702,iECBD_1354.ECBD_0830,iECB_1328.ECB_02739,iECD_1391.ECD_02739,iEcHS_1320.EcHS_A3066	FAD_binding_3	non_pathogenic	-	N	pathogenic	2: Non-secreted Virulence factor	-	-	-	-	-	unclassified
Pse_5459	-2.70355	6.05527	3.76205e-05	0.000671761	protein_coding transcript_biotype	puuB_7	Gamma-glutamylputrescine oxidoreductase	E	oxidoreductase	ordL	GO:0003674,GO:0003824,GO:0005575,GO:0005622,GO:0005623,GO:0005737,GO:0008150,GO:0008152,GO:0016491,GO:0044424,GO:0044464,GO:0055114	-	ko:K09471	ko00330,ko01100,map00330,map01100	M00136	R07415	RC00062	ko00000,ko00001,ko00002,ko01000	-	-	-	DAO	non_pathogenic	-	N	unclassified	4: Potential Non-secreted Virulence factor	-	-	-	-	-	unclassified
Pse_1271	-2.69964	3.30744	0.000135166	0.00181193	protein_coding transcript_biotype	gbpR_1	HTH-type transcriptional regulator GbpR	K	transcriptional regulator	-	-	-	-	-	-	-	-	-	-	-	-	HTH_1,LysR_substrate	non_pathogenic	-	N	unclassified	4: Potential Non-secreted Virulence factor	-	-	-	-	-	chromosome
Pse_3093	-2.69878	5.78902	0.000506083	0.00479246	protein_coding transcript_biotype	mdtB_3	Multidrug resistance protein MdtB	V	Belongs to the resistance-nodulation-cell division (RND) (TC 2.A.6) family	mdtB	GO:0005575,GO:0005623,GO:0005886,GO:0005887,GO:0016020,GO:0016021,GO:0031224,GO:0031226,GO:0044425,GO:0044459,GO:0044464,GO:0071944	-	ko:K07788	ko02020,map02020	M00648	-	-	ko00000,ko00001,ko00002,ko02000	2.A.6.2	-	-	ACR_tran	pathogenic	1: Secreted Toxin	Y	pathogenic	1: Secreted Virulence factor	-	-	-	-	-	unclassified
Pse_4632	-2.6938	1.04407	0.0018848	0.0128161	protein_coding transcript_biotype	2-haloacrylate reductase		C	COG0604 NADPH quinone reductase and related Zn-dependent oxidoreductases	tp53I3	-	-	-	-	-	-	-	-	-	-	-	ADH_N,ADH_zinc_N	non_pathogenic	-	N	unclassified	4: Potential Non-secreted Virulence factor	-	-	-	-	-	unclassified
Pse_1622	-2.69199	3.1548	1.51227e-05	0.000300185	protein_coding transcript_biotype			S	Domain of unknown function (DUF1989)	-	-	-	ko:K09967	-	-	-	-	ko00000	-	-	-	DUF1989	non_pathogenic	-	Y	non_pathogenic	-	-	-	-	-	-	unclassified
Pse_5302	-2.6818	3.20434	7.98829e-06	0.000182423	protein_coding transcript_biotype	lpxH	UDP-2,3-diacylglucosamine hydrolase	S	Hydrolyzes the pyrophosphate bond of UDP-2,3- diacylglucosamine to yield 2,3-diacylglucosamine 1-phosphate (lipid X) and UMP by catalyzing the attack of water at the alpha-P atom. Involved in the biosynthesis of lipid A, a phosphorylated glycolipid that anchors the lipopolysaccharide to the outer membrane of the cell	lpxH	GO:0003674,GO:0003824,GO:0005488,GO:0005575,GO:0005623,GO:0005886,GO:0005975,GO:0006629,GO:0006643,GO:0006644,GO:0006664,GO:0006793,GO:0006796,GO:0008150,GO:0008152,GO:0008610,GO:0008654,GO:0008758,GO:0009058,GO:0009245,GO:0009247,GO:0009311,GO:0009312,GO:0009987,GO:0016020,GO:0016051,GO:0016462,GO:0016787,GO:0016817,GO:0016818,GO:0019637,GO:0019897,GO:0019898,GO:0030145,GO:0043167,GO:0043169,GO:…	3.6.1.54	ko:K03269	ko00540,ko01100,map00540,map01100	M00060	R04549	RC00002	ko00000,ko00001,ko00002,ko01000,ko01005	-	-	iE2348C_1286.E2348C_0457	Metallophos,Metallophos_2	non_pathogenic	-	N	pathogenic	2: Non-secreted Virulence factor	-	-	-	-	-	unclassified
Pse_0022	-2.67431	3.37833	0.000173451	0.00216227	ncRNA transcript_biotype		ncRNA description	-	-	-	-	-	-	-	-	-	-	-	-	-	-	-	non_pathogenic	-	N	unclassified	4: Potential Non-secreted Virulence factor	-	-	-	-	-	unclassified
Pse_5440	-2.66617	8.16811	0.000100735	0.00141145	protein_coding transcript_biotype			S	Domain of unknown function (DUF4105)	-	-	-	-	-	-	-	-	-	-	-	-	DUF4105	non_pathogenic	-	N	unclassified	4: Potential Non-secreted Virulence factor	-	-	-	-	-	plasmid
Pse_5015	-2.65555	-1.65275	0.0538361	0.145655	protein_coding transcript_biotype	glnD	Bifunctional uridylyltransferase/uridylyl-removing enzyme	O	Modifies, by uridylylation and deuridylylation, the PII regulatory proteins (GlnB and homologs), in response to the nitrogen status of the cell that GlnD senses through the glutamine level. Under low glutamine levels, catalyzes the conversion of the PII proteins and UTP to PII-UMP and PPi, while under higher glutamine levels, GlnD hydrolyzes PII-UMP to PII and UMP (deuridylylation). Thus, control…	glnD	GO:0003674,GO:0003824,GO:0006082,GO:0006464,GO:0006520,GO:0006541,GO:0006542,GO:0006807,GO:0008150,GO:0008152,GO:0008652,GO:0008773,GO:0009058,GO:0009064,GO:0009084,GO:0009987,GO:0016053,GO:0016740,GO:0016772,GO:0016779,GO:0019538,GO:0019752,GO:0036211,GO:0043170,GO:0043412,GO:0043436,GO:0044237,GO:0044238,GO:0044249,GO:0044260,GO:0044267,GO:0044281,GO:0044283,GO:0046394,GO:0070569,GO:0071704,GO:…	2.7.7.59	ko:K00990	ko02020,map02020	-	-	-	ko00000,ko00001,ko01000	-	-	-	ACT,GlnD_UR_UTase,HD,NTP_transf_2	non_pathogenic	-	N	unclassified	4: Potential Non-secreted Virulence factor	-	-	-	-	-	unclassified
Pse_2974	-2.64839	5.84881	2.10061e-05	0.000404525	protein_coding transcript_biotype	yqjD_2	putative protein YqjD	S	Bacterial protein of unknown function (DUF883)	-	-	-	-	-	-	-	-	-	-	-	-	DUF883	non_pathogenic	-	Y	unclassified	3: Potential Secreted Virulence factor	-	-	-	-	-	chromosome
Pse_1631	-2.64594	6.10833	0.00267148	0.0169233	protein_coding transcript_biotype	rimO	Ribosomal protein S12 methylthiotransferase RimO	J	Catalyzes the methylthiolation of an aspartic acid residue of ribosomal protein S12	rimO	GO:0003674,GO:0003824,GO:0005488,GO:0005575,GO:0005622,GO:0005623,GO:0005737,GO:0005829,GO:0006464,GO:0006807,GO:0008150,GO:0008152,GO:0009987,GO:0016740,GO:0016782,GO:0018193,GO:0018197,GO:0018198,GO:0018339,GO:0019538,GO:0035596,GO:0035599,GO:0036211,GO:0043170,GO:0043412,GO:0044237,GO:0044238,GO:0044260,GO:0044267,GO:0044424,GO:0044444,GO:0044464,GO:0048037,GO:0050497,GO:0051536,GO:0051539,GO:…	2.8.4.4	ko:K14441	-	-	R10652	RC00003,RC03217	ko00000,ko01000,ko03009	-	-	-	Radical_SAM,TRAM,UPF0004	non_pathogenic	-	N	unclassified	4: Potential Non-secreted Virulence factor	-	-	-	-	-	unclassified
Pse_4202	-2.64241	6.25067	1.50058e-05	0.000299016	protein_coding transcript_biotype			S	Adenylate cyclase	ygiF	-	3.6.1.25	ko:K18446	-	-	-	-	ko00000,ko01000	-	-	-	CHAD,CYTH	non_pathogenic	-	N	unclassified	4: Potential Non-secreted Virulence factor	-	-	-	-	-	unclassified
Pse_3780	-2.64016	2.74585	0.00298085	0.0183145	protein_coding transcript_biotype	rpsK	30S ribosomal protein S11	J	Located on the platform of the 30S subunit, it bridges several disparate RNA helices of the 16S rRNA. Forms part of the Shine-Dalgarno cleft in the 70S ribosome	rpsK	GO:0000028,GO:0000462,GO:0003674,GO:0003676,GO:0003723,GO:0003729,GO:0003735,GO:0005198,GO:0005488,GO:0005575,GO:0005622,GO:0005623,GO:0005737,GO:0005829,GO:0005840,GO:0006139,GO:0006364,GO:0006396,GO:0006412,GO:0006518,GO:0006725,GO:0006807,GO:0006996,GO:0008150,GO:0008152,GO:0009058,GO:0009059,GO:0009987,GO:0010467,GO:0015935,GO:0016043,GO:0016070,GO:0016072,GO:0019538,GO:0019843,GO:0022607,GO:…	-	ko:K02948	ko03010,map03010	M00178,M00179	-	-	br01610,ko00000,ko00001,ko00002,ko03011	-	-	-	Ribosomal_S11	non_pathogenic	-	N	pathogenic	2: Non-secreted Virulence factor	-	-	-	-	-	unclassified
Pse_4898	-2.63661	1.9519	0.0170441	0.0639225	protein_coding transcript_biotype	lexA_1	LexA repressor	K	Represses a number of genes involved in the response to DNA damage (SOS response), including recA and lexA. In the presence of single-stranded DNA, RecA interacts with LexA causing an autocatalytic cleavage which disrupts the DNA-binding part of LexA, leading to derepression of the SOS regulon and eventually DNA repair	lexA	GO:0000976,GO:0001067,GO:0001130,GO:0001217,GO:0003674,GO:0003676,GO:0003677,GO:0003690,GO:0003700,GO:0005488,GO:0005515,GO:0005575,GO:0005622,GO:0005623,GO:0005737,GO:0005829,GO:0006139,GO:0006282,GO:0006351,GO:0006355,GO:0006725,GO:0006807,GO:0006950,GO:0006974,GO:0007154,GO:0008150,GO:0008152,GO:0009058,GO:0009059,GO:0009432,GO:0009605,GO:0009889,GO:0009890,GO:0009892,GO:0009987,GO:0009991,GO:…	3.4.21.88	ko:K01356	-	M00729	-	-	ko00000,ko00002,ko01000,ko01002,ko03400	-	-	-	LexA_DNA_bind,Peptidase_S24	non_pathogenic	-	N	unclassified	4: Potential Non-secreted Virulence factor	-	-	-	-	-	unclassified
Pse_2625	-2.63206	5.28628	0.00802128	0.0367981	protein_coding transcript_biotype	gsiC_2	Glutathione transport system permease protein GsiC	P	ABC transporter (permease)	-	-	-	ko:K02033	ko02024,map02024	M00239	-	-	ko00000,ko00001,ko00002,ko02000	3.A.1.5	-	-	BPD_transp_1	non_pathogenic	-	Y	pathogenic	1: Secreted Virulence factor	-	-	-	-	-	unclassified
Pse_4107	-2.62283	-2.39483	0.521484	0.67606	protein_coding transcript_biotype			S	protein conserved in bacteria	-	-	-	-	-	-	-	-	-	-	-	-	DUF924	non_pathogenic	-	N	non_pathogenic	-	-	-	-	-	-	unclassified
Pse_1089	-2.62025	1.02799	0.00838608	0.0379654	protein_coding transcript_biotype	higB	mRNA interferase HigB	K	protein conserved in bacteria	-	-	-	ko:K19166	-	-	-	-	ko00000,ko01000,ko02048	-	-	-	HigB_toxin
Pse_4782	-2.61405	0.949023	0.00452508	0.024773	protein_coding transcript_biotype	kdsA	2-dehydro-3-deoxyphosphooctonate aldolase	M	Belongs to the KdsA family	kdsA	GO:0000271,GO:0003674,GO:0003824,GO:0005575,GO:0005622,GO:0005623,GO:0005737,GO:0005829,GO:0005975,GO:0005976,GO:0005996,GO:0006082,GO:0006629,GO:0008150,GO:0008152,GO:0008610,GO:0008653,GO:0008676,GO:0009058,GO:0009059,GO:0009103,GO:0009987,GO:0016043,GO:0016051,GO:0016053,GO:0016740,GO:0016765,GO:0019294,GO:0019752,GO:0022607,GO:0033692,GO:0034637,GO:0034645,GO:0043170,GO:0043436,GO:0043933,GO:…	2.5.1.55	ko:K01627	ko00540,ko01100,map00540,map01100	M00063	R03254	RC00435	ko00000,ko00001,ko00002,ko01000,ko01005	-	-	-	DAHP_synth_1	non_pathogenic	-	N	unclassified	4: Potential Non-secreted Virulence factor	-	-	-	-	-	unclassified
Pse_5333	-2.6102	3.06992	0.000546675	0.00507477	protein_coding transcript_biotype			S	4-carboxymuconolactone decarboxylase	-	-	4.1.1.44	ko:K01607	ko00362,ko01100,ko01120,ko01220,map00362,map01100,map01120,map01220	-	R03470	RC00938	ko00000,ko00001,ko01000	-	-	-	CMD	non_pathogenic	-	N	non_pathogenic	-	-	-	-	-	-	unclassified
Pse_0719	-2.60993	8.84661	1.54481e-05	0.00030547	protein_coding transcript_biotype	ruvC	Crossover junction endodeoxyribonuclease RuvC	L	Nuclease that resolves Holliday junction intermediates in genetic recombination. Cleaves the cruciform structure in supercoiled DNA by nicking to strands with the same polarity at sites symmetrically opposed at the junction in the homologous arms and leaves a 5'-terminal phosphate and a 3'-terminal hydroxyl group	ruvC	GO:0000725,GO:0003674,GO:0003824,GO:0004518,GO:0004519,GO:0004520,GO:0004536,GO:0005575,GO:0005622,GO:0005623,GO:0006139,GO:0006259,GO:0006260,GO:0006261,GO:0006281,GO:0006310,GO:0006725,GO:0006807,GO:0006950,GO:0006974,GO:0008150,GO:0008152,GO:0008821,GO:0009058,GO:0009059,GO:0009314,GO:0009628,GO:0009987,GO:0016787,GO:0016788,GO:0016889,GO:0016894,GO:0031297,GO:0032991,GO:0033554,GO:0034641,GO:…	3.1.22.4	ko:K01159	ko03440,map03440	-	-	-	ko00000,ko00001,ko01000,ko03400	-	-	-	RuvC	non_pathogenic	-	Y	pathogenic	1: Secreted Virulence factor	-	-	-	-	-	plasmid
Pse_6125	-2.60946	-1.12775	0.0166142	0.0626797	protein_coding transcript_biotype	xcpX	Type II secretion system protein K	U	protein secretion	gspK	-	-	ko:K02460	ko03070,ko05111,map03070,map05111	M00331	-	-	ko00000,ko00001,ko00002,ko02044	3.A.15	-	-	T2SSK	non_pathogenic	-	N	non_pathogenic	-	-	-	-	-	-	unclassified
Pse_3876	-2.60752	4.2312	3.11923e-06	8.67873e-05	protein_coding transcript_biotype			T	conserved protein, contains FHA domain	-	-	-	ko:K11894	-	-	-	-	ko00000,ko02044	3.A.23.1	-	-	FHA	non_pathogenic	-	N	unclassified	4: Potential Non-secreted Virulence factor	-	-	-	-	-	unclassified
Pse_2325	-2.60445	4.09273	0.00144467	0.0106362	protein_coding transcript_biotype	nhaK	Sodium, potassium, lithium and rubidium/H(+) antiporter	P	NhaP-type Na H and K H antiporters	yjcE	GO:0003674,GO:0005215,GO:0005451,GO:0005575,GO:0005623,GO:0005886,GO:0006810,GO:0006811,GO:0006812,GO:0006813,GO:0006814,GO:0006873,GO:0006885,GO:0008150,GO:0008324,GO:0009987,GO:0015075,GO:0015077,GO:0015078,GO:0015079,GO:0015081,GO:0015291,GO:0015297,GO:0015298,GO:0015299,GO:0015318,GO:0015385,GO:0015386,GO:0015491,GO:0015672,GO:0016020,GO:0019725,GO:0022804,GO:0022821,GO:0022857,GO:0022890,GO:…	-	ko:K03316	-	-	-	-	ko00000	2.A.36	-	-	Na_H_Exchanger	non_pathogenic	-	N	pathogenic	2: Non-secreted Virulence factor	-	-	-	-	-	unclassified
Pse_3568	-2.59625	5.64526	1.07964e-05	0.000232167	protein_coding transcript_biotype			-	-	-	-	-	-	-	-	-	-	-	-	-	-	-	non_pathogenic	-	Y	pathogenic	1: Secreted Virulence factor	-	-	-	-	-	unclassified
Pse_0588	-2.59589	6.35104	0.00246361	0.0158943	protein_coding transcript_biotype	rpsE	30S ribosomal protein S5	J	Located at the back of the 30S subunit body where it stabilizes the conformation of the head with respect to the body	rpsE	GO:0000028,GO:0003674,GO:0003735,GO:0005198,GO:0005575,GO:0005622,GO:0005623,GO:0005737,GO:0005829,GO:0005840,GO:0006412,GO:0006518,GO:0006807,GO:0006996,GO:0008150,GO:0008152,GO:0009058,GO:0009059,GO:0009987,GO:0010467,GO:0015935,GO:0016043,GO:0019538,GO:0022607,GO:0022613,GO:0022618,GO:0022626,GO:0022627,GO:0032991,GO:0034622,GO:0034641,GO:0034645,GO:0042254,GO:0042255,GO:0042274,GO:0043043,GO:…	-	ko:K02988	ko03010,map03010	M00178,M00179	-	-	br01610,ko00000,ko00001,ko00002,ko03011	-	-	-	Ribosomal_S5,Ribosomal_S5_C	non_pathogenic	-	N	unclassified	4: Potential Non-secreted Virulence factor	-	-	-	-	-	chromosome
Pse_5430	-2.59356	5.66192	1.78335e-06	5.63835e-05	protein_coding transcript_biotype	cysA_2	Sulfate/thiosulfate import ATP-binding protein CysA	P	Part of the ABC transporter complex CysAWTP involved in sulfate thiosulfate import. Responsible for energy coupling to the transport system	cysA	GO:0000166,GO:0003674,GO:0003824,GO:0005215,GO:0005488,GO:0005524,GO:0006810,GO:0006811,GO:0006820,GO:0008144,GO:0008150,GO:0008272,GO:0008509,GO:0015075,GO:0015103,GO:0015116,GO:0015318,GO:0015399,GO:0015405,GO:0015419,GO:0015698,GO:0016462,GO:0016787,GO:0016817,GO:0016818,GO:0016887,GO:0017076,GO:0017111,GO:0022804,GO:0022857,GO:0030554,GO:0032553,GO:0032555,GO:0032559,GO:0034220,GO:0035639,GO:…	3.6.3.25	ko:K02045	ko00920,ko02010,map00920,map02010	M00185	-	-	ko00000,ko00001,ko00002,ko01000,ko02000	3.A.1.6.1,3.A.1.6.3	-	iE2348C_1286.E2348C_2607,iSSON_1240.SSON_2511	ABC_tran,TOBE_3	non_pathogenic	-	N	pathogenic	2: Non-secreted Virulence factor	-	-	-	-	-	plasmid
Pse_0307	-2.59324	6.13094	7.77133e-05	0.00114594	protein_coding transcript_biotype	0	0	S	protein conserved in bacteria	TLL0138	-	-	ko:K09928	-	-	-	-	ko00000	-	-	-	DUF2062	non_pathogenic	-	N	unclassified	4: Potential Non-secreted Virulence factor	-	-	-	-	-	unclassified
Pse_2067	-2.59214	2.00767	0.00457362	0.0249456	protein_coding transcript_biotype	Putative pterin-4-alpha-carbinolamine dehydratase		H	pterin-4-alpha-carbinolamine dehydratase	phhB	-	4.2.1.96	ko:K01724	ko00790,map00790	-	R04734	RC01208	ko00000,ko00001,ko01000,ko04147	-	-	-	Pterin_4a	non_pathogenic	-	N	non_pathogenic	-	-	-	-	-	-	unclassified
Pse_5023	-2.5902	6.66509	0.00315192	0.0190928	protein_coding transcript_biotype			K	TRANSCRIPTIONal	-	-	-	-	-	-	-	-	-	-	-	-	MarR_2	non_pathogenic	-	N	non_pathogenic	-	-	-	-	-	-	unclassified
Pse_3230	-2.58653	3.33913	0.0264365	0.0876293	protein_coding transcript_biotype	ompW	Outer membrane protein W	M	outer membrane protein W	ompW	GO:0005575,GO:0005623,GO:0009279,GO:0016020,GO:0019867,GO:0030312,GO:0030313,GO:0031975,GO:0044462,GO:0044464,GO:0071944	-	ko:K07275	-	-	-	-	ko00000	-	-	-	OmpW	non_pathogenic	-	N	unclassified	4: Potential Non-secreted Virulence factor	-	-	-	-	-	chromosome
Pse_6259	-2.58588	0.580299	0.003661	0.021398	protein_coding transcript_biotype	arcA	Arginine deiminase	E	Arginine	arcA	-	3.5.3.6	ko:K01478	ko00220,ko01100,ko01110,ko01130,map00220,map01100,map01110,map01130	-	R00552	RC00177	ko00000,ko00001,ko01000	-	-	-	Amidinotransf	non_pathogenic	-	N	unclassified	4: Potential Non-secreted Virulence factor	-	-	-	-	-	unclassified
Pse_3216	-2.58307	4.93457	0.000317234	0.00332773	protein_coding transcript_biotype			E	glycine, betaine	opuAC	-	-	ko:K02002	ko02010,map02010	M00208	-	-	ko00000,ko00001,ko00002,ko02000	3.A.1.12	-	-	OpuAC	non_pathogenic	-	N	pathogenic	2: Non-secreted Virulence factor	-	-	-	-	-	unclassified
Pse_3318	-2.57068	6.8344	1.65374e-06	5.33434e-05	protein_coding transcript_biotype			S	Protein of unknown function (DUF3077)	-	-	-	-	-	-	-	-	-	-	-	-	DUF3077	non_pathogenic	-	Y	unclassified	3: Potential Secreted Virulence factor	-	-	-	-	-	unclassified
Pse_2218	-2.56694	6.63156	0.0135085	0.0535053	protein_coding transcript_biotype	tsaE	tRNA threonylcarbamoyladenosine biosynthesis protein TsaE	S	ATPase or kinase	yjeE	GO:0000166,GO:0002949,GO:0003674,GO:0003824,GO:0005488,GO:0005515,GO:0006139,GO:0006396,GO:0006399,GO:0006400,GO:0006725,GO:0006807,GO:0008033,GO:0008150,GO:0008152,GO:0009451,GO:0009987,GO:0010467,GO:0016070,GO:0016462,GO:0016787,GO:0016817,GO:0016818,GO:0016887,GO:0017076,GO:0017111,GO:0030554,GO:0032553,GO:0032555,GO:0032559,GO:0034470,GO:0034641,GO:0034660,GO:0036094,GO:0042802,GO:0043167,GO:…	-	ko:K06925	-	-	-	-	ko00000,ko03016	-	-	-	TsaE	non_pathogenic	-	N	non_pathogenic	-	-	-	-	-	-	plasmid
Pse_4667	-2.56175	3.65501	0.0145023	0.0568309	protein_coding transcript_biotype	gltA	Citrate synthase	C	Belongs to the citrate synthase family	gltA	GO:0003674,GO:0003824,GO:0004108,GO:0005488,GO:0005515,GO:0005575,GO:0005622,GO:0005623,GO:0005737,GO:0005829,GO:0006082,GO:0006091,GO:0006099,GO:0006101,GO:0008150,GO:0008152,GO:0009060,GO:0009987,GO:0015980,GO:0016740,GO:0016746,GO:0016999,GO:0017144,GO:0019752,GO:0036440,GO:0042802,GO:0043436,GO:0044237,GO:0044238,GO:0044281,GO:0044424,GO:0044444,GO:0044464,GO:0045333,GO:0046912,GO:0055114,GO:…	2.3.3.1	ko:K01647	ko00020,ko00630,ko01100,ko01110,ko01120,ko01130,ko01200,ko01210,ko01230,map00020,map00630,map01100,map01110,map01120,map01130,map01200,map01210,map01230	M00009,M00010,M00012,M00740	R00351	RC00004,RC00067	br01601,ko00000,ko00001,ko00002,ko01000	-	-	iYL1228.KPN_00727	Citrate_synt	non_pathogenic	-	N	unclassified	4: Potential Non-secreted Virulence factor	-	-	-	-	-	unclassified
Pse_4959	-2.56054	2.82409	0.000124697	0.00169805	protein_coding transcript_biotype	sdaB_2	L-serine dehydratase 2	E	l-serine dehydratase	sdaA	-	4.3.1.17	ko:K01752	ko00260,ko00270,ko01100,ko01110,ko01130,ko01200,ko01230,map00260,map00270,map01100,map01110,map01130,map01200,map01230	-	R00220,R00590	RC00331,RC02600	ko00000,ko00001,ko01000	-	-	-	SDH_alpha,SDH_beta	non_pathogenic	-	N	unclassified	4: Potential Non-secreted Virulence factor	-	-	-	-	-	unclassified
Pse_1658	-2.55945	6.49492	0.000295542	0.00318433	protein_coding transcript_biotype			S	protein conserved in bacteria	-	-	-	ko:K09940	-	-	-	-	ko00000	-	-	-	DUF4870	non_pathogenic	-	N	unclassified	4: Potential Non-secreted Virulence factor	-	-	-	-	-	unclassified
Pse_5893	-2.54886	7.7132	3.77852e-06	0.00010052	protein_coding transcript_biotype	aroP_1	Aromatic amino acid transport protein AroP	E	amino acid	pheP	GO:0005575,GO:0005623,GO:0005886,GO:0016020,GO:0044464,GO:0071944	-	ko:K03293,ko:K11732,ko:K11734	-	-	-	-	ko00000,ko02000	2.A.3.1,2.A.3.1.1,2.A.3.1.3	-	iAPECO1_1312.APECO1_1472,iECW_1372.ECW_m0628,iEcolC_1368.EcolC_3070,iJN746.PP_4495,iUTI89_1310.UTI89_C0576,iWFL_1372.ECW_m0628	AA_permease	non_pathogenic	-	N	non_pathogenic	-	-	-	-	-	-	chromosome
Pse_5630	-2.54727	-1.69673	0.050752	0.140596	protein_coding transcript_biotype	bfr_1	Bacterioferritin	P	Iron-storage protein, whose ferroxidase center binds Fe(2 ) ions, oxidizes them by dioxygen to Fe(3 ), and participates in the subsequent Fe(3 ) oxide mineral core formation within the central cavity of the protein complex	bfr	GO:0003674,GO:0003824,GO:0004322,GO:0005488,GO:0005506,GO:0005515,GO:0005575,GO:0005622,GO:0005623,GO:0005737,GO:0005829,GO:0006873,GO:0006875,GO:0006879,GO:0006880,GO:0008150,GO:0008152,GO:0009987,GO:0016491,GO:0016722,GO:0016724,GO:0019725,GO:0020037,GO:0030003,GO:0042592,GO:0042802,GO:0043167,GO:0043169,GO:0044424,GO:0044444,GO:0044464,GO:0046872,GO:0046906,GO:0046914,GO:0046916,GO:0048037,GO:…	1.16.3.1	ko:K03594	ko00860,map00860	-	R00078	RC02758	ko00000,ko00001,ko01000	-	-	-	Ferritin	non_pathogenic	-	N	non_pathogenic	-	-	-	-	-	-	unclassified
Pse_5090	-2.53957	4.12384	0.0138786	0.0547192	protein_coding transcript_biotype	rplC	50S ribosomal protein L3	J	One of the primary rRNA binding proteins, it binds directly near the 3'-end of the 23S rRNA, where it nucleates assembly of the 50S subunit	rplC	GO:0000027,GO:0003674,GO:0003735,GO:0005198,GO:0005575,GO:0005622,GO:0005623,GO:0005737,GO:0005829,GO:0005840,GO:0006412,GO:0006518,GO:0006807,GO:0006996,GO:0008150,GO:0008152,GO:0009058,GO:0009059,GO:0009987,GO:0010467,GO:0015934,GO:0016043,GO:0019538,GO:0022607,GO:0022613,GO:0022618,GO:0022625,GO:0022626,GO:0032991,GO:0034622,GO:0034641,GO:0034645,GO:0042254,GO:0042255,GO:0042273,GO:0043043,GO:…	-	ko:K02906	ko03010,map03010	M00178,M00179	-	-	br01610,ko00000,ko00001,ko00002,ko03011	-	-	-	Ribosomal_L3	non_pathogenic	-	N	non_pathogenic	-	-	-	-	-	-	unclassified
Pse_0878	-2.53529	3.78716	5.53466e-05	0.000886174	protein_coding transcript_biotype			S	Protein of unknown function (DUF2931)	-	-	-	-	-	-	-	-	-	-	-	-	DUF2931	non_pathogenic	-	N	unclassified	4: Potential Non-secreted Virulence factor	-	-	-	-	-	chromosome
Pse_5344	-2.53167	8.29978	1.42408e-05	0.000290998	protein_coding transcript_biotype	menB_2	1,4-dihydroxy-2-naphthoyl-CoA synthase	I	Enoyl-CoA hydratase	liuC	-	4.2.1.18	ko:K13766	ko00280,ko01100,map00280,map01100	M00036	R02085	RC02416	ko00000,ko00001,ko00002,ko01000	-	-	-	ECH_1	non_pathogenic	-	N	non_pathogenic	-	-	-	-	-	-	unclassified
Pse_4311	-2.5285	5.15352	3.79028e-05	0.000671761	protein_coding transcript_biotype	cheR	Chemotaxis protein methyltransferase	NT	COG1352 Methylase of chemotaxis methyl-accepting proteins	cheR3	-	2.1.1.80	ko:K00575	ko02020,ko02030,map02020,map02030	-	-	-	ko00000,ko00001,ko01000,ko02035	-	-	-	CheR,CheR_N	non_pathogenic	-	N	non_pathogenic	-	-	-	-	-	-	unclassified
Pse_3672	-2.52711	4.42456	0.0221235	0.0768909	protein_coding transcript_biotype	nimR_4	HTH-type transcriptional regulator NimR	K	AraC family transcriptional regulator	-	-	-	-	-	-	-	-	-	-	-	-	AraC_binding,HTH_18	non_pathogenic	-	N	unclassified	4: Potential Non-secreted Virulence factor	-	-	-	-	-	unclassified
Pse_3462	-2.51975	6.66497	0.000455827	0.00441374	protein_coding transcript_biotype	Putative multidrug export ATP-binding/permease protein		V	Involved in lipid A export and possibly also in glycerophospholipid export and for biogenesis of the outer membrane. Transmembrane domains (TMD) form a pore in the inner membrane and the ATP-binding domain (NBD) is responsible for energy generation	draA	-	-	ko:K06147,ko:K11085	ko02010,map02010	-	-	-	ko00000,ko00001,ko01000,ko02000	3.A.1.106,3.A.1.109,3.A.1.21	-	-	ABC_membrane,ABC_tran	non_pathogenic	-	Y	pathogenic	1: Secreted Virulence factor	-	-	-	-	-	chromosome
Pse_2028	-2.51541	4.05099	0.0735528	0.180593	protein_coding transcript_biotype	sbnD	Staphyloferrin B transporter	P	Multidrug resistance protein MdtG	-	-	-	-	-	-	-	-	-	-	-	-	MFS_1,MFS_1_like,Sugar_tr	non_pathogenic	-	N	unclassified	4: Potential Non-secreted Virulence factor	-	-	-	-	-	unclassified
Pse_2164	-2.51106	-2.41417	0.522666	0.67606	protein_coding transcript_biotype			S	protein SCO1 SenC PrrC involved in biogenesis of respiratory and photosynthetic systems	scoP	-	-	ko:K07152	-	-	-	-	ko00000,ko03029	-	-	-	SCO1-SenC	non_pathogenic	-	Y	non_pathogenic	-	-	-	-	-	-	chromosome
Pse_4187	-2.5063	4.40406	0.00138204	0.0102482	protein_coding transcript_biotype	cheR	Chemotaxis protein methyltransferase	NT	COG1352 Methylase of chemotaxis methyl-accepting proteins	cheR3	-	2.1.1.80	ko:K00575	ko02020,ko02030,map02020,map02030	-	-	-	ko00000,ko00001,ko01000,ko02035	-	-	-	CheR,CheR_N	non_pathogenic	-	N	pathogenic	2: Non-secreted Virulence factor	-	-	-	-	-	unclassified
Pse_3386	-2.50562	5.23455	0.00151484	0.0109999	protein_coding transcript_biotype			S	Membrane	-	-	-	-	-	-	-	-	-	-	-	-	DUF2269	non_pathogenic	-	N	unclassified	4: Potential Non-secreted Virulence factor	-	-	-	-	-	chromosome
Pse_3615	-2.50132	3.44808	0.0155877	0.0596353	protein_coding transcript_biotype	accB_2	Biotin carboxyl carrier protein of acetyl-CoA carboxylase	I	first, biotin carboxylase catalyzes the carboxylation of the carrier protein and then the transcarboxylase transfers the carboxyl group to form malonyl-CoA	-	-	-	-	-	-	-	-	-	-	-	-	Biotin_lipoyl	non_pathogenic	-	N	unclassified	4: Potential Non-secreted Virulence factor	-	-	-	-	-	unclassified
Pse_2373	-2.50129	-2.41687	0.521478	0.67606	protein_coding transcript_biotype	tyrS	Tyrosine--tRNA ligase	J	Catalyzes the attachment of tyrosine to tRNA(Tyr) in a two-step reaction tyrosine is first activated by ATP to form Tyr- AMP and then transferred to the acceptor end of tRNA(Tyr)	tyrS	GO:0003674,GO:0003824,GO:0004812,GO:0004831,GO:0005575,GO:0005622,GO:0005623,GO:0005737,GO:0005829,GO:0006082,GO:0006139,GO:0006399,GO:0006412,GO:0006418,GO:0006437,GO:0006518,GO:0006520,GO:0006725,GO:0006807,GO:0008150,GO:0008152,GO:0009058,GO:0009059,GO:0009987,GO:0010467,GO:0016070,GO:0016874,GO:0016875,GO:0019538,GO:0019752,GO:0034641,GO:0034645,GO:0034660,GO:0043038,GO:0043039,GO:0043043,GO:…	6.1.1.1	ko:K01866	ko00970,map00970	M00359,M00360	R02918	RC00055,RC00523	ko00000,ko00001,ko00002,ko01000,ko01007,ko03016,ko03029	-	-	iJN746.PP_0436	S4,tRNA-synt_1b	non_pathogenic	-	N	non_pathogenic	-	-	-	-	-	-	unclassified
Pse_0724	-2.49782	-2.41957	0.522569	0.67606	protein_coding transcript_biotype			M	Protein of unknown function (DUF1302)	-	-	-	-	-	-	-	-	-	-	-	-	DUF1302	non_pathogenic	-	N	pathogenic	2: Non-secreted Virulence factor	-	-	-	-	-	unclassified
Pse_0293	-2.4963	6.04252	4.10335e-06	0.000107499	protein_coding transcript_biotype	glcA	Glycolate permease GlcA	C	L-lactate permease	glcA	-	-	ko:K03303	-	-	-	-	ko00000,ko02000	2.A.14	-	-	Lactate_perm	non_pathogenic	-	N	unclassified	4: Potential Non-secreted Virulence factor	-	-	-	-	-	unclassified
Pse_4379	-2.49581	2.42808	0.0046398	0.0252071	protein_coding transcript_biotype	echA8	putative enoyl-CoA hydratase echA8	I	Belongs to the enoyl-CoA hydratase isomerase family	fadB1x	-	4.2.1.17	ko:K01692	ko00071,ko00280,ko00281,ko00310,ko00360,ko00362,ko00380,ko00410,ko00627,ko00640,ko00650,ko00903,ko00930,ko01100,ko01110,ko01120,ko01130,ko01212,map00071,map00280,map00281,map00310,map00360,map00362,map00380,map00410,map00627,map00640,map00650,map00903,map00930,map01100,map01110,map01120,map01130,map01212	M00032,M00087	R03026,R03045,R04137,R04170,R04204,R04224,R04738,R04740,R04744,R04746,R04749,R05595,R06411,R06412,R06942,R08093	RC00831,RC00834,RC01086,RC01095,RC01098,RC01103,RC01217,RC02115	ko00000,ko00001,ko00002,ko01000	-	-	-	ECH_1	non_pathogenic	-	N	non_pathogenic	-	-	-	-	-	-	unclassified
Pse_6335	-2.49289	4.06173	0.00319834	0.0193286	protein_coding transcript_biotype	hisC_4	Histidinol-phosphate aminotransferase	K	Transcriptional regulators containing a DNA-binding HTH domain and an aminotransferase domain (MocR family) and their eukaryotic orthologs	-	-	-	-	-	-	-	-	-	-	-	-	Aminotran_1_2,GntR	non_pathogenic	-	N	non_pathogenic	-	-	-	-	-	-	chromosome
Pse_4679	-2.48823	6.76532	0.00188145	0.0128161	protein_coding transcript_biotype			L	SbcCD cleaves DNA hairpin structures. These structures can inhibit DNA replication and are intermediates in certain DNA recombination reactions. The complex acts as a 3'- 5' double strand exonuclease that can open hairpins. It also has a 5' single-strand endonuclease activity	sbcC	GO:0003674,GO:0003824,GO:0004518,GO:0004527,GO:0006139,GO:0006259,GO:0006260,GO:0006310,GO:0006725,GO:0006807,GO:0008150,GO:0008152,GO:0009058,GO:0009059,GO:0009987,GO:0016787,GO:0016788,GO:0034641,GO:0034645,GO:0043170,GO:0044237,GO:0044238,GO:0044249,GO:0044260,GO:0046483,GO:0071704,GO:0090304,GO:0090305,GO:1901360,GO:1901576	-	ko:K03546	-	-	-	-	ko00000,ko03400	-	-	-	AAA_23,AAA_29,SbcCD_C	non_pathogenic	-	N	unclassified	4: Potential Non-secreted Virulence factor	-	-	-	-	-	unclassified
Pse_1971	-2.48323	9.99861	2.13212e-05	0.000409065	protein_coding transcript_biotype	rlmL_2	Ribosomal RNA large subunit methyltransferase K/L	J	Specifically methylates the guanine in position 2445 (m2G2445) and the guanine in position 2069 (m7G2069) of 23S rRNA	rlmL	GO:0000154,GO:0001510,GO:0003674,GO:0003824,GO:0005575,GO:0005622,GO:0005623,GO:0005737,GO:0005829,GO:0006139,GO:0006364,GO:0006396,GO:0006725,GO:0006807,GO:0008150,GO:0008152,GO:0008168,GO:0008170,GO:0008173,GO:0008649,GO:0008757,GO:0008990,GO:0009451,GO:0009987,GO:0010467,GO:0016070,GO:0016072,GO:0016435,GO:0016740,GO:0016741,GO:0022613,GO:0031167,GO:0032259,GO:0034470,GO:0034641,GO:0034660,GO:…	2.1.1.173,2.1.1.264	ko:K12297	-	-	R07234	RC00003	ko00000,ko01000,ko03009	-	-	-	Methyltrans_SAM,THUMP,UPF0020	non_pathogenic	-	N	non_pathogenic	-	-	-	-	-	-	unclassified
Pse_2879	-2.47472	-0.112182	0.00398351	0.022717	protein_coding transcript_biotype	rhtB_1	Homoserine/homoserine lactone efflux protein	E	efflux protein	rhtB	-	-	ko:K05834	-	-	-	-	ko00000,ko02000	2.A.76.1.1	-	-	LysE	non_pathogenic	-	N	unclassified	4: Potential Non-secreted Virulence factor	-	-	-	-	-	unclassified
Pse_1772	-2.47345	4.99829	4.6938e-05	0.000776433	protein_coding transcript_biotype			-	-	-	-	-	-	-	-	-	-	-	-	-	-	-	non_pathogenic	-	N	pathogenic	2: Non-secreted Virulence factor	-	-	-	-	-	unclassified
Pse_2403	-2.47194	3.98335	3.35914e-05	0.000608298	protein_coding transcript_biotype	tilS	tRNA(Ile)-lysidine synthase	D	Ligates lysine onto the cytidine present at position 34 of the AUA codon-specific tRNA(Ile) that contains the anticodon CAU, in an ATP-dependent manner. Cytidine is converted to lysidine, thus changing the amino acid specificity of the tRNA from methionine to isoleucine	tilS	GO:0002097,GO:0002101,GO:0002136,GO:0003674,GO:0003824,GO:0005488,GO:0005515,GO:0005575,GO:0005622,GO:0005623,GO:0005737,GO:0005829,GO:0006139,GO:0006396,GO:0006399,GO:0006400,GO:0006725,GO:0006807,GO:0008033,GO:0008150,GO:0008152,GO:0009451,GO:0009987,GO:0010467,GO:0016070,GO:0016874,GO:0016879,GO:0032267,GO:0034470,GO:0034641,GO:0034660,GO:0042802,GO:0043170,GO:0043412,GO:0044237,GO:0044238,GO:…	6.3.4.19	ko:K04075	-	-	R09597	RC02633,RC02634	ko00000,ko01000,ko03016	-	-	-	ATP_bind_3,TilS,TilS_C	non_pathogenic	-	N	unclassified	4: Potential Non-secreted Virulence factor	-	-	-	-	-	unclassified
Pse_3331	-2.46676	10.628	4.13261e-06	0.000107719	protein_coding transcript_biotype			-	-	-	-	-	-	-	-	-	-	-	-	-	-	-	non_pathogenic	-	Y	unclassified	3: Potential Secreted Virulence factor	-	-	-	-	-	unclassified
Pse_3801	-2.46171	3.56375	5.2891e-05	0.000855707	protein_coding transcript_biotype	glgB	1,4-alpha-glucan branching enzyme GlgB	G	Catalyzes the formation of the alpha-1,6-glucosidic linkages in glycogen by scission of a 1,4-alpha-linked oligosaccharide from growing alpha-1,4-glucan chains and the subsequent attachment of the oligosaccharide to the alpha-1,6 position	glgB	GO:0000271,GO:0003674,GO:0003824,GO:0003844,GO:0005575,GO:0005622,GO:0005623,GO:0005737,GO:0005829,GO:0005975,GO:0005976,GO:0005977,GO:0005978,GO:0006073,GO:0006091,GO:0006112,GO:0006950,GO:0006974,GO:0008150,GO:0008152,GO:0009058,GO:0009059,GO:0009250,GO:0009987,GO:0015980,GO:0016051,GO:0016740,GO:0016757,GO:0016758,GO:0033554,GO:0033692,GO:0034637,GO:0034645,GO:0043170,GO:0044042,GO:0044237,GO:…	2.4.1.18	ko:K00700	ko00500,ko01100,ko01110,map00500,map01100,map01110	M00565	R02110	-	ko00000,ko00001,ko00002,ko01000,ko04147	-	CBM48,GH13	iAPECO1_1312.APECO1_3025,iECNA114_1301.ECNA114_3542,iECOK1_1307.ECOK1_3857,iECS88_1305.ECS88_3830,iECSF_1327.ECSF_3253,iLF82_1304.LF82_0837,iNRG857_1313.NRG857_17030,iUTI89_1310.UTI89_C3941	Alpha-amylase,Alpha-amylase_C,CBM_48	non_pathogenic	-	Y	pathogenic	1: Secreted Virulence factor	-	-	-	-	-	plasmid
Pse_1287	-2.45424	2.94046	4.40192e-05	0.000747312	protein_coding transcript_biotype	trxA	Thioredoxin 1	O	Belongs to the thioredoxin family	trxA	GO:0003674,GO:0003824,GO:0004791,GO:0005575,GO:0005622,GO:0005623,GO:0005737,GO:0005829,GO:0006950,GO:0006979,GO:0008150,GO:0008152,GO:0009636,GO:0009987,GO:0015035,GO:0015036,GO:0016209,GO:0016491,GO:0016651,GO:0016667,GO:0016668,GO:0016671,GO:0019725,GO:0033554,GO:0034599,GO:0042221,GO:0042592,GO:0044424,GO:0044444,GO:0044464,GO:0045454,GO:0047134,GO:0050789,GO:0050794,GO:0050896,GO:0051716,GO:…	-	ko:K03671	ko04621,ko05418,map04621,map05418	-	-	-	ko00000,ko00001,ko03110	-	-	iECW_1372.ECW_m4079,iECs_1301.ECs4714,iEKO11_1354.EKO11_4576,iG2583_1286.G2583_4574,iSBO_1134.SBO_3791,iSDY_1059.SDY_3968,iSF_1195.SF3854,iSSON_1240.SSON_3952,iS_1188.S3905,iWFL_1372.ECW_m4079,iZ_1308.Z5291	Thioredoxin	non_pathogenic	-	Y	pathogenic	1: Secreted Virulence factor	-	-	-	-	-	unclassified
Pse_4415	-2.45024	5.38262	0.0102753	0.0442528	protein_coding transcript_biotype	guaB	Inosine-5'-monophosphate dehydrogenase	F	Catalyzes the conversion of inosine 5'-phosphate (IMP) to xanthosine 5'-phosphate (XMP), the first committed and rate- limiting step in the de novo synthesis of guanine nucleotides, and therefore plays an important role in the regulation of cell growth	guaB	GO:0003674,GO:0003824,GO:0003938,GO:0005488,GO:0005515,GO:0005575,GO:0005622,GO:0005623,GO:0005737,GO:0005829,GO:0006139,GO:0006163,GO:0006164,GO:0006183,GO:0006725,GO:0006753,GO:0006793,GO:0006796,GO:0006807,GO:0008150,GO:0008152,GO:0009058,GO:0009116,GO:0009117,GO:0009119,GO:0009141,GO:0009142,GO:0009144,GO:0009145,GO:0009150,GO:0009152,GO:0009163,GO:0009165,GO:0009199,GO:0009201,GO:0009205,GO:…	1.1.1.205	ko:K00088	ko00230,ko00983,ko01100,ko01110,map00230,map00983,map01100,map01110	M00050	R01130,R08240	RC00143,RC02207	ko00000,ko00001,ko00002,ko01000,ko04147	-	-	iAPECO1_1312.APECO1_4018,iECABU_c1320.ECABU_c28100,iECP_1309.ECP_2510,iECSF_1327.ECSF_2349,iUTI89_1310.UTI89_C2826,ic_1306.c3027	CBS,IMPDH,NMO	non_pathogenic	-	N	pathogenic	2: Non-secreted Virulence factor	-	-	-	-	-	plasmid
Pse_5721	-2.44857	3.86807	0.0111018	0.0467512	protein_coding transcript_biotype			-	-	-	-	-	-	-	-	-	-	-	-	-	-	-	pathogenic	2: Non-secreted Toxin	N	non_pathogenic	-	-	-	-	-	-	unclassified
Pse_2352	-2.44127	-1.74539	0.0775356	0.187254	protein_coding transcript_biotype	paaK	Phenylacetate-coenzyme A ligase	H	Catalyzes the activation of phenylacetic acid (PA) to phenylacetyl-CoA (PA-CoA)	paaK	GO:0003674,GO:0003824,GO:0006082,GO:0006725,GO:0006805,GO:0008150,GO:0008152,GO:0009056,GO:0009404,GO:0009407,GO:0009410,GO:0009636,GO:0009850,GO:0009852,GO:0009987,GO:0010124,GO:0010817,GO:0016054,GO:0016405,GO:0016874,GO:0016877,GO:0016878,GO:0019439,GO:0019748,GO:0019752,GO:0032787,GO:0042178,GO:0042221,GO:0042445,GO:0042447,GO:0042537,GO:0043436,GO:0044237,GO:0044248,GO:0044281,GO:0044282,GO:…	6.2.1.30	ko:K01912	ko00360,ko01120,ko05111,map00360,map01120,map05111	-	R02539	RC00004,RC00014	ko00000,ko00001,ko01000	-	-	iECIAI1_1343.ECIAI1_1398,iECO111_1330.ECO111_1792,iECO26_1355.ECO26_2002,iECSE_1348.ECSE_1483,iECW_1372.ECW_m1532,iEKO11_1354.EKO11_2415,iEcE24377_1341.EcE24377A_1584,iWFL_1372.ECW_m1532	AMP-binding,AMP-binding_C_2	non_pathogenic	-	N	pathogenic	2: Non-secreted Virulence factor	-	-	-	-	-	unclassified
Pse_4779	-2.43232	3.34549	3.35686e-05	0.000608298	protein_coding transcript_biotype	rnhA	Ribonuclease HI	J	Endonuclease that specifically degrades the RNA of RNA- DNA hybrids	rnhA	-	3.1.26.4	ko:K03469	ko03030,map03030	-	-	-	ko00000,ko00001,ko01000,ko03032	-	-	-	RNase_H	non_pathogenic	-	N	pathogenic	2: Non-secreted Virulence factor	-	-	-	-	-	unclassified
Pse_5241	-2.43219	-0.967072	0.00816467	0.0371914	protein_coding transcript_biotype			S	aminopeptidase	-	-	-	-	-	-	-	-	-	-	-	-	Aminopep	non_pathogenic	-	N	pathogenic	2: Non-secreted Virulence factor	-	-	-	-	-	unclassified
Pse_3117	-2.43189	5.48795	1.37729e-05	0.000288951	protein_coding transcript_biotype	cobI	Precorrin-2 C(20)-methyltransferase	H	Belongs to the precorrin methyltransferase family	cobI	-	2.1.1.130,2.1.1.151	ko:K03394	ko00860,ko01100,map00860,map01100	-	R03948,R05808	RC00003,RC01035,RC01662	ko00000,ko00001,ko01000	-	-	-	TP_methylase	non_pathogenic	-	N	unclassified	4: Potential Non-secreted Virulence factor	-	-	-	-	-	unclassified
Pse_2979	-2.43165	-2.44291	0.521575	0.67606	protein_coding transcript_biotype	yfcG_2	Disulfide-bond oxidoreductase YfcG	O	Glutathione S-Transferase	gst5	-	2.5.1.18	ko:K00799,ko:K11209	ko00480,ko00980,ko00982,ko00983,ko01524,ko05200,ko05204,ko05225,ko05418,map00480,map00980,map00982,map00983,map01524,map05200,map05204,map05225,map05418	-	R03522,R07002,R07003,R07004,R07023,R07024,R07025,R07026,R07069,R07070,R07083,R07084,R07091,R07092,R07093,R07094,R07100,R07113,R07116,R08280,R09409,R11905	RC00004,RC00069,RC00840,RC00948,RC01704,RC01705,RC01706,RC01758,RC01759,RC01765,RC01767,RC01769,RC02243,RC02527,RC02939,RC02940,RC02942,RC02943,RC02944	ko00000,ko00001,ko01000,ko02000	1.A.12.2.2,1.A.12.3.2	-	-	GST_C,GST_C_2,GST_N,GST_N_3	non_pathogenic	-	N	unclassified	4: Potential Non-secreted Virulence factor	EMRB	n/a	fluoroquinolone	fluoroquinolone antibiotic	antibiotic efflux	unclassified
Pse_3530	-2.42622	9.77625	5.7346e-06	0.000139185	protein_coding transcript_biotype	glmU	Bifunctional protein GlmU	M	Catalyzes the last two sequential reactions in the de novo biosynthetic pathway for UDP-N-acetylglucosamine (UDP- GlcNAc). The C-terminal domain catalyzes the transfer of acetyl group from acetyl coenzyme A to glucosamine-1-phosphate (GlcN-1-P) to produce N-acetylglucosamine-1-phosphate (GlcNAc-1-P), which is converted into UDP-GlcNAc by the transfer of uridine 5- monophosphate (from uridine 5-tr…	glmU	GO:0000270,GO:0000271,GO:0000287,GO:0003674,GO:0003824,GO:0003977,GO:0005488,GO:0005515,GO:0005575,GO:0005622,GO:0005623,GO:0005737,GO:0005829,GO:0005975,GO:0005976,GO:0006022,GO:0006023,GO:0006024,GO:0006040,GO:0006047,GO:0006048,GO:0006139,GO:0006629,GO:0006725,GO:0006793,GO:0006807,GO:0008080,GO:0008150,GO:0008152,GO:0008610,GO:0008653,GO:0009058,GO:0009059,GO:0009103,GO:0009225,GO:0009226,GO:…	2.3.1.157,2.7.7.23	ko:K04042	ko00520,ko01100,ko01130,map00520,map01100,map01130	M00362	R00416,R05332	RC00002,RC00004,RC00166	ko00000,ko00001,ko00002,ko01000	-	-	iECED1_1282.ECED1_4420,iYL1228.KPN_04135	Hexapep,Hexapep_2,NTP_transf_3	non_pathogenic	-	N	unclassified	4: Potential Non-secreted Virulence factor	-	-	-	-	-	chromosome
Pse_1561	-2.41694	6.19537	0.00179619	0.0124098	protein_coding transcript_biotype	obg	GTPase Obg	S	An essential GTPase which binds GTP, GDP and possibly (p)ppGpp with moderate affinity, with high nucleotide exchange rates and a fairly low GTP hydrolysis rate. Plays a role in control of the cell cycle, stress response, ribosome biogenesis and in those bacteria that undergo differentiation, in morphogenesis control	obg	GO:0000166,GO:0001882,GO:0001883,GO:0003674,GO:0003824,GO:0003924,GO:0005488,GO:0005525,GO:0005575,GO:0005622,GO:0005623,GO:0005737,GO:0005829,GO:0006996,GO:0007059,GO:0008150,GO:0009987,GO:0016043,GO:0016462,GO:0016787,GO:0016817,GO:0016818,GO:0017076,GO:0017111,GO:0019001,GO:0019003,GO:0022607,GO:0022611,GO:0022613,GO:0022618,GO:0032502,GO:0032549,GO:0032550,GO:0032553,GO:0032555,GO:0032561,GO:…	-	ko:K03979	-	-	-	-	ko00000,ko01000,ko03009	-	-	-	GTP1_OBG,MMR_HSR1	non_pathogenic	-	N	non_pathogenic	-	-	-	-	-	-	plasmid
Pse_2731	-2.40758	-1.2623	0.0426521	0.12493	protein_coding transcript_biotype			S	protein conserved in bacteria	-	-	-	ko:K09924	-	-	-	-	ko00000	-	-	-	DUF2059	non_pathogenic	-	N	unclassified	4: Potential Non-secreted Virulence factor	-	-	-	-	-	unclassified
Pse_5823	-2.40471	2.60249	0.00919928	0.0406485	protein_coding transcript_biotype	nuoK	NADH-quinone oxidoreductase subunit K	C	NDH-1 shuttles electrons from NADH, via FMN and iron- sulfur (Fe-S) centers, to quinones in the respiratory chain. The immediate electron acceptor for the enzyme in this species is believed to be ubiquinone. Couples the redox reaction to proton translocation (for every two electrons transferred, four hydrogen ions are translocated across the cytoplasmic membrane), and thus conserves the redox ene…	nuoK	GO:0003674,GO:0003824,GO:0003954,GO:0005575,GO:0005623,GO:0005886,GO:0005887,GO:0008137,GO:0008150,GO:0008152,GO:0016020,GO:0016021,GO:0016491,GO:0016651,GO:0016655,GO:0030964,GO:0031224,GO:0031226,GO:0032991,GO:0044425,GO:0044459,GO:0044464,GO:0045271,GO:0045272,GO:0050136,GO:0055114,GO:0070469,GO:0070470,GO:0071944,GO:0098796,GO:0098797,GO:0098803,GO:1902494,GO:1990204	1.6.5.3	ko:K00340	ko00190,ko01100,map00190,map01100	M00144	R11945	RC00061	ko00000,ko00001,ko00002,ko01000	3.D.1	-	-	Oxidored_q2	non_pathogenic	-	N	unclassified	4: Potential Non-secreted Virulence factor	-	-	-	-	-	unclassified
Pse_3099	-2.40439	0.0354463	0.00536352	0.0279044	protein_coding transcript_biotype	gltI_2	Glutamate/aspartate import solute-binding protein	ET	COG0834 ABC-type amino acid transport signal transduction systems, periplasmic component domain	gltI	GO:0003333,GO:0003674,GO:0005488,GO:0005575,GO:0005623,GO:0006810,GO:0006811,GO:0006820,GO:0006835,GO:0006836,GO:0006855,GO:0006865,GO:0008150,GO:0015711,GO:0015740,GO:0015800,GO:0015807,GO:0015813,GO:0015849,GO:0015893,GO:0016595,GO:0016597,GO:0030288,GO:0030313,GO:0031406,GO:0031975,GO:0034220,GO:0036094,GO:0042221,GO:0042493,GO:0042597,GO:0043167,GO:0043168,GO:0043177,GO:0044464,GO:0046942,GO:…	-	ko:K10001	ko02010,ko02020,map02010,map02020	M00230	-	-	ko00000,ko00001,ko00002,ko02000	3.A.1.3.19,3.A.1.3.4	-	iECH74115_1262.ECH74115_0748,iECSE_1348.ECSE_0725,iECSP_1301.ECSP_0707,iECW_1372.ECW_m0710,iECs_1301.ECs0694,iEKO11_1354.EKO11_3211,iG2583_1286.G2583_0819,iSFV_1184.SFV_0671,iSF_1195.SF0626,iS_1188.S0648,iWFL_1372.ECW_m0710,iZ_1308.Z0805	SBP_bac_3	non_pathogenic	-	N	unclassified	4: Potential Non-secreted Virulence factor	-	-	-	-	-	unclassified
Pse_0157	-2.39875	7.90509	0.00159321	0.0113728	protein_coding transcript_biotype	Methylmalonyl-CoA carboxyltransferase 12S subunit		I	Acetyl-CoA carboxylase, carboxyltransferase component (subunits alpha and beta	liuB	-	6.4.1.4	ko:K01969	ko00280,ko01100,map00280,map01100	M00036	R04138	RC00367,RC00942	ko00000,ko00001,ko00002,ko01000	-	-	-	Carboxyl_trans	non_pathogenic	-	N	unclassified	4: Potential Non-secreted Virulence factor	-	-	-	-	-	unclassified
Pse_5820	-2.39422	4.45054	5.86967e-05	0.000924626	protein_coding transcript_biotype			S	transcriptional regulator	algP	-	-	-	-	-	-	-	-	-	-	-	-	non_pathogenic	-	Y	pathogenic	1: Secreted Virulence factor	-	-	-	-	-	plasmid
Pse_1560	-2.39195	7.51188	0.00355835	0.0209881	protein_coding transcript_biotype			I	Belongs to the 1-acyl-sn-glycerol-3-phosphate acyltransferase family	plsC	-	2.3.1.51	ko:K00655	ko00561,ko00564,ko01100,ko01110,map00561,map00564,map01100,map01110	M00089	R02241,R09381	RC00004,RC00037,RC00039	ko00000,ko00001,ko00002,ko01000,ko01004	-	-	-	Acyltransferase	non_pathogenic	-	N	non_pathogenic	-	-	-	-	-	-	unclassified
Pse_0834	-2.38712	6.5328	0.000479629	0.00459251	protein_coding transcript_biotype			NU	Protein of unknown function (DUF1631)	-	-	-	-	-	-	-	-	-	-	-	-	DUF1631	non_pathogenic	-	N	unclassified	4: Potential Non-secreted Virulence factor	-	-	-	-	-	unclassified
Pse_0938	-2.38054	5.24437	6.73836e-05	0.00102919	protein_coding transcript_biotype			S	cobalamin biosynthesis protein CobW	cobW	-	-	ko:K02234	-	-	-	-	ko00000,ko00001	-	-	-	CobW_C,cobW	non_pathogenic	-	Y	pathogenic	1: Secreted Virulence factor	-	-	-	-	-	unclassified
Pse_3597	-2.35881	4.79236	0.00273098	0.0172306	protein_coding transcript_biotype	mnmE	tRNA modification GTPase MnmE	J	Exhibits a very high intrinsic GTPase hydrolysis rate. Involved in the addition of a carboxymethylaminomethyl (cmnm) group at the wobble position (U34) of certain tRNAs, forming tRNA- cmnm(5)s(2)U34	mnmE	GO:0000166,GO:0001510,GO:0001882,GO:0001883,GO:0002097,GO:0002098,GO:0003674,GO:0003824,GO:0003924,GO:0005488,GO:0005515,GO:0005525,GO:0005575,GO:0005622,GO:0005623,GO:0005737,GO:0005829,GO:0005886,GO:0006139,GO:0006396,GO:0006399,GO:0006400,GO:0006457,GO:0006725,GO:0006807,GO:0008033,GO:0008150,GO:0008152,GO:0009268,GO:0009451,GO:0009628,GO:0009636,GO:0009987,GO:0010467,GO:0016020,GO:0016070,GO:…	-	ko:K03650	-	-	R08701	RC00053,RC00209,RC00870	ko00000,ko01000,ko03016	-	-	-	MMR_HSR1,MnmE_helical,TrmE_N	non_pathogenic	-	N	unclassified	4: Potential Non-secreted Virulence factor	-	-	-	-	-	unclassified
Pse_3068	-2.35787	-2.47148	1	1	protein_coding transcript_biotype	purU_1	Formyltetrahydrofolate deformylase	F	Catalyzes the hydrolysis of 10-formyltetrahydrofolate (formyl-FH4) to formate and tetrahydrofolate (FH4)	purU	-	3.5.1.10	ko:K01433	ko00630,ko00670,map00630,map00670	-	R00944	RC00026,RC00111	ko00000,ko00001,ko01000	-	-	-	ACT,Formyl_trans_N	non_pathogenic	-	N	non_pathogenic	-	-	-	-	-	-	unclassified
Pse_4391	-2.35675	-2.47164	1	1	protein_coding transcript_biotype	hisC_2	Histidinol-phosphate aminotransferase	E	Belongs to the class-II pyridoxal-phosphate-dependent aminotransferase family. Histidinol-phosphate aminotransferase subfamily	hisC	-	2.6.1.9	ko:K00817	ko00340,ko00350,ko00360,ko00400,ko00401,ko00960,ko01100,ko01110,ko01130,ko01230,map00340,map00350,map00360,map00400,map00401,map00960,map01100,map01110,map01130,map01230	M00026	R00694,R00734,R03243	RC00006,RC00888	ko00000,ko00001,ko00002,ko01000,ko01007	-	-	-	Aminotran_1_2	non_pathogenic	-	N	non_pathogenic	-	-	-	-	-	-	unclassified
Pse_0406	-2.3563	-1.78689	0.0782422	0.188431	protein_coding transcript_biotype	mrpE	Na(+)/H(+) antiporter subunit E	P	'subunit E of antiporter complex involved in resistance to high concentrations of Na , K , Li and or alkali	phaE	-	-	ko:K05562	-	-	-	-	ko00000,ko02000	2.A.63.1	-	-	MNHE	non_pathogenic	-	N	non_pathogenic	-	-	-	-	-	-	unclassified
Pse_2162	-2.35545	-0.5322	0.00533187	0.0277677	protein_coding transcript_biotype	kch_1	Voltage-gated potassium channel Kch	P	Ion channel	-	-	-	ko:K10716	-	-	-	-	ko00000,ko02000	1.A.1.1,1.A.1.13,1.A.1.17,1.A.1.24,1.A.1.25,1.A.1.6	-	-	Ion_trans_2,TrkA_N	non_pathogenic	-	N	non_pathogenic	-	-	-	-	-	-	unclassified
Pse_4301	-2.3499	4.01677	0.000361433	0.00367196	protein_coding transcript_biotype	mobA	Molybdenum cofactor guanylyltransferase	H	Transfers a GMP moiety from GTP to Mo-molybdopterin (Mo- MPT) cofactor (Moco or molybdenum cofactor) to form Mo- molybdopterin guanine dinucleotide (Mo-MGD) cofactor	mobA	GO:0003674,GO:0003824,GO:0006732,GO:0006777,GO:0006793,GO:0006796,GO:0006807,GO:0008150,GO:0008152,GO:0009058,GO:0009108,GO:0009987,GO:0018130,GO:0019538,GO:0019637,GO:0019720,GO:0043170,GO:0043545,GO:0044237,GO:0044238,GO:0044249,GO:0044260,GO:0044267,GO:0046483,GO:0051186,GO:0051188,GO:0051189,GO:0071704,GO:0090407,GO:1901360,GO:1901362,GO:1901564,GO:1901566,GO:1901576	2.7.7.77	ko:K03752	ko00790,ko01100,map00790,map01100	-	R11581	-	ko00000,ko00001,ko01000	-	-	-	NTP_transf_3	non_pathogenic	-	N	pathogenic	2: Non-secreted Virulence factor	-	-	-	-	-	unclassified
Pse_1388	-2.34572	2.50252	4.78696e-05	0.0007868	protein_coding transcript_biotype	lrp_7	Leucine-responsive regulatory protein	K	transcriptional regulator	-	-	-	ko:K03719	-	-	-	-	ko00000,ko03000,ko03036	-	-	-	AsnC_trans_reg,HTH_24	non_pathogenic	-	N	pathogenic	2: Non-secreted Virulence factor	-	-	-	-	-	unclassified
Pse_4706	-2.33601	3.64799	0.025698	0.0858431	protein_coding transcript_biotype	pyrD	Dihydroorotate dehydrogenase (quinone)	F	Catalyzes the conversion of dihydroorotate to orotate with quinone as electron acceptor	pyrD	GO:0000166,GO:0003674,GO:0003824,GO:0004152,GO:0004158,GO:0005488,GO:0005575,GO:0005622,GO:0005623,GO:0005737,GO:0005829,GO:0005886,GO:0006139,GO:0006206,GO:0006207,GO:0006220,GO:0006221,GO:0006725,GO:0006753,GO:0006793,GO:0006796,GO:0006807,GO:0008150,GO:0008152,GO:0009058,GO:0009112,GO:0009117,GO:0009165,GO:0009218,GO:0009220,GO:0009259,GO:0009260,GO:0009987,GO:0010181,GO:0016020,GO:0016491,GO:…	1.3.5.2	ko:K00254	ko00240,ko01100,map00240,map01100	M00051	R01868	RC00051	ko00000,ko00001,ko00002,ko01000	-	-	iEC042_1314.EC042_1029,iECIAI39_1322.ECIAI39_2202,iECUMN_1333.ECUMN_1134,iEcSMS35_1347.EcSMS35_2174,iPC815.YPO1415,iYL1228.KPN_00974	DHO_dh	non_pathogenic	-	N	non_pathogenic	-	-	-	-	-	-	plasmid
Pse_4581	-2.33441	7.97636	1.92674e-05	0.000372431	protein_coding transcript_biotype			S	H-NS histone	mvaT	-	-	-	-	-	-	-	-	-	-	-	-	non_pathogenic	-	Y	unclassified	3: Potential Secreted Virulence factor	-	-	-	-	-	chromosome
Pse_5287	-2.33353	4.52255	0.00304622	0.0185614	protein_coding transcript_biotype			S	protein conserved in bacteria	IV02_15230	-	-	-	-	-	-	-	-	-	-	-	DUF934	non_pathogenic	-	N	unclassified	4: Potential Non-secreted Virulence factor	-	-	-	-	-	chromosome
Pse_3816	-2.32518	1.66695	0.00114398	0.00893148	protein_coding transcript_biotype			J	Specifically methylates the N3 position of the uracil ring of uridine 1498 (m3U1498) in 16S rRNA. Acts on the fully assembled 30S ribosomal subunit	rsmE1	-	-	-	-	-	-	-	-	-	-	-	Methyltrans_RNA	non_pathogenic	-	N	unclassified	4: Potential Non-secreted Virulence factor	-	-	-	-	-	unclassified
Pse_2766	-2.31047	0.981164	0.0170375	0.0639225	protein_coding transcript_biotype	ubiJ	Ubiquinone biosynthesis accessory factor UbiJ	S	protein conserved in bacteria	yigP	-	-	ko:K03690	-	-	-	-	ko00000	-	-	-	SCP2	non_pathogenic	-	N	pathogenic	2: Non-secreted Virulence factor	-	-	-	-	-	chromosome
Pse_5603	-2.29643	5.17819	0.00123573	0.00946232	protein_coding transcript_biotype	slyA_3	Transcriptional regulator SlyA	K	helix_turn_helix multiple antibiotic resistance protein	-	-	-	-	-	-	-	-	-	-	-	-	HTH_27,MarR,MarR_2	non_pathogenic	-	N	unclassified	4: Potential Non-secreted Virulence factor	-	-	-	-	-	chromosome
Pse_1093	-2.29604	7.20463	0.00156912	0.0112475	protein_coding transcript_biotype	fdhC	Fructose dehydrogenase cytochrome subunit	C	Cytochrome c	sldC	-	-	-	-	-	-	-	-	-	-	-	Cytochrom_C,Cytochrome_CBB3	non_pathogenic	-	N	unclassified	4: Potential Non-secreted Virulence factor	-	-	-	-	-	unclassified
Pse_2671	-2.29234	5.08023	3.04468e-05	0.00055722	protein_coding transcript_biotype			S	Glutathione metabolism	-	-	-	-	-	-	-	-	-	-	-	-	MAPEG	non_pathogenic	-	Y	pathogenic	1: Secreted Virulence factor	-	-	-	-	-	unclassified
Pse_5444	-2.28913	3.67386	5.46782e-05	0.00087911	protein_coding transcript_biotype			-	-	-	-	-	-	-	-	-	-	-	-	-	-	-	non_pathogenic	-	Y	pathogenic	1: Secreted Virulence factor	-	-	-	-	-	chromosome
Pse_5374	-2.28668	6.7229	0.01319	0.0526514	protein_coding transcript_biotype	glnQ_1	Glutamine transport ATP-binding protein GlnQ	E	Part of the ABC transporter complexes LivFGHMJ and LivFGHMK involved in the high-affinity transport of branched-chain amino acids	livG	-	-	ko:K01995	ko02010,ko02024,map02010,map02024	M00237	-	-	ko00000,ko00001,ko00002,ko02000	3.A.1.4	-	iJN746.PP_4864	ABC_tran,BCA_ABC_TP_C	non_pathogenic	-	N	unclassified	4: Potential Non-secreted Virulence factor	-	-	-	-	-	chromosome
Pse_4328	-2.28657	3.85817	0.00189515	0.0128696	protein_coding transcript_biotype	metQ_2	D-methionine-binding lipoprotein MetQ	P	Methionine ABC transporter substrate-binding protein	metQ1	-	-	ko:K02073	ko02010,map02010	M00238	-	-	ko00000,ko00001,ko00002,ko02000	3.A.1.24	-	-	Lipoprotein_9	non_pathogenic	-	N	pathogenic	2: Non-secreted Virulence factor	-	-	-	-	-	plasmid
Pse_1897	-2.28073	5.90552	0.0332605	0.103623	protein_coding transcript_biotype	glxR_1	2-hydroxy-3-oxopropionate reductase	I	COG2084 3-hydroxyisobutyrate dehydrogenase and related beta-hydroxyacid dehydrogenases	-	-	1.1.1.60	ko:K00042	ko00630,ko01100,map00630,map01100	-	R01745,R01747	RC00099	ko00000,ko00001,ko01000	-	-	-	NAD_binding_11,NAD_binding_2	non_pathogenic	-	N	unclassified	4: Potential Non-secreted Virulence factor	-	-	-	-	-	unclassified
Pse_3213	-2.27642	-0.584486	0.00754566	0.0352263	protein_coding transcript_biotype	gltC_5	HTH-type transcriptional regulator GltC	K	Transcriptional regulator	-	-	-	-	-	-	-	-	-	-	-	-	HTH_1,LysR_substrate	non_pathogenic	-	Y	unclassified	3: Potential Secreted Virulence factor	-	-	-	-	-	unclassified
Pse_2912	-2.27543	6.24683	0.0058519	0.0296591	protein_coding transcript_biotype	gltC_7	HTH-type transcriptional regulator GltC	K	Bacterial regulatory helix-turn-helix protein, lysR family	-	-	-	-	-	-	-	-	-	-	-	-	HTH_1,LysR_substrate	non_pathogenic	-	N	unclassified	4: Potential Non-secreted Virulence factor	-	-	-	-	-	unclassified
Pse_5764	-2.2753	5.45769	0.0123151	0.0500459	protein_coding transcript_biotype	nanT	Sialic acid transporter NanT	EGP	Major facilitator Superfamily	-	-	-	-	-	-	-	-	-	-	-	-	Sugar_tr	non_pathogenic	-	N	non_pathogenic	-	-	-	-	-	-	unclassified
Pse_6289	-2.26434	4.0122	0.0183261	0.0674614	protein_coding transcript_biotype			S	conserved small protein	-	-	-	-	-	-	-	-	-	-	-	-	DUF2288	non_pathogenic	-	N	pathogenic	2: Non-secreted Virulence factor	-	-	-	-	-	chromosome
Pse_3350	-2.26368	4.12732	0.0388732	0.116642	protein_coding transcript_biotype	puuA_2	Gamma-glutamylputrescine synthetase PuuA	E	glutamine synthetase	-	-	6.3.1.2	ko:K01915	ko00220,ko00250,ko00630,ko00910,ko01100,ko01120,ko01230,ko02020,ko04217,ko04724,ko04727,map00220,map00250,map00630,map00910,map01100,map01120,map01230,map02020,map04217,map04724,map04727	-	R00253	RC00010,RC02798	ko00000,ko00001,ko01000,ko04147	-	-	-	Gln-synt_C	non_pathogenic	-	N	pathogenic	2: Non-secreted Virulence factor	-	-	-	-	-	chromosome
Pse_1708	-2.24976	5.84696	4.67358e-05	0.000776433	protein_coding transcript_biotype	deaD_2	ATP-dependent RNA helicase DeaD	JKL	DEAD-box RNA helicase involved in	deaD	GO:0000027,GO:0003674,GO:0003676,GO:0003723,GO:0003724,GO:0003725,GO:0003727,GO:0003824,GO:0004004,GO:0004386,GO:0005488,GO:0005575,GO:0005622,GO:0005623,GO:0005737,GO:0005829,GO:0006139,GO:0006401,GO:0006417,GO:0006725,GO:0006807,GO:0006950,GO:0006996,GO:0008026,GO:0008150,GO:0008152,GO:0008186,GO:0009056,GO:0009057,GO:0009266,GO:0009314,GO:0009409,GO:0009628,GO:0009889,GO:0009891,GO:0009892,GO:…	3.6.4.13	ko:K05592	ko03018,map03018	-	-	-	ko00000,ko00001,ko01000,ko03009,ko03019	-	-	-	DEAD,DEADboxA,DbpA,Helicase_C	non_pathogenic	-	Y	pathogenic	1: Secreted Virulence factor	-	-	-	-	-	unclassified
Pse_3271	-2.2475	1.93836	0.00751875	0.0352126	protein_coding transcript_biotype	nuoB	NADH-quinone oxidoreductase subunit B	C	NDH-1 shuttles electrons from NADH, via FMN and iron- sulfur (Fe-S) centers, to quinones in the respiratory chain. The immediate electron acceptor for the enzyme in this species is believed to be ubiquinone. Couples the redox reaction to proton translocation (for every two electrons transferred, four hydrogen ions are translocated across the cytoplasmic membrane), and thus conserves the redox ene…	nuoB	GO:0003674,GO:0003824,GO:0003954,GO:0005488,GO:0005575,GO:0005623,GO:0005886,GO:0006091,GO:0006810,GO:0006811,GO:0006812,GO:0008137,GO:0008150,GO:0008152,GO:0009060,GO:0009987,GO:0015672,GO:0015980,GO:0015988,GO:0015990,GO:0016020,GO:0016491,GO:0016651,GO:0016655,GO:0030964,GO:0032991,GO:0034220,GO:0044237,GO:0044425,GO:0044459,GO:0044464,GO:0045271,GO:0045272,GO:0045333,GO:0048037,GO:0050136,GO:…	1.6.5.3	ko:K00331	ko00190,ko01100,map00190,map01100	M00144	R11945	RC00061	ko00000,ko00001,ko00002,ko01000	3.D.1	-	iYL1228.KPN_02677	Oxidored_q6	non_pathogenic	-	N	unclassified	4: Potential Non-secreted Virulence factor	-	-	-	-	-	unclassified
Pse_1418	-2.24501	5.49607	0.0128796	0.0517691	protein_coding transcript_biotype	pstB	Phosphate import ATP-binding protein PstB	P	Part of the ABC transporter complex PstSACB involved in phosphate import. Responsible for energy coupling to the transport system	pstB	GO:0003674,GO:0003824,GO:0005215,GO:0006810,GO:0006811,GO:0006817,GO:0006820,GO:0008150,GO:0008509,GO:0015075,GO:0015103,GO:0015114,GO:0015318,GO:0015399,GO:0015405,GO:0015415,GO:0015698,GO:0016462,GO:0016787,GO:0016817,GO:0016818,GO:0016887,GO:0017111,GO:0022804,GO:0022857,GO:0034220,GO:0035435,GO:0042623,GO:0042626,GO:0043225,GO:0043492,GO:0051179,GO:0051234,GO:0055085,GO:0098656,GO:0098660,GO:…	3.6.3.27	ko:K02036	ko02010,map02010	M00222	-	-	ko00000,ko00001,ko00002,ko01000,ko02000	3.A.1.7	-	-	ABC_tran	non_pathogenic	-	N	non_pathogenic	-	-	-	-	-	-	plasmid
Pse_0715	-2.23801	2.88962	0.0121554	0.0498317	protein_coding transcript_biotype	dgoK1	putative 2-dehydro-3-deoxygalactonokinase DgoK1	G	2-keto-3-deoxy-galactonokinase	dgoK	-	2.7.1.58	ko:K00883	ko00052,ko01100,map00052,map01100	M00552	R03387	RC00002,RC00017	ko00000,ko00001,ko00002,ko01000	-	-	-	DGOK	non_pathogenic	-	N	non_pathogenic	-	-	-	-	-	-	unclassified
Pse_1977	-2.23708	9.15092	0.000199764	0.00237553	protein_coding transcript_biotype	ccmB	Heme exporter protein B	U	Required for the export of heme to the periplasm for the biogenesis of c-type cytochromes	ccmB	GO:0003674,GO:0003824,GO:0005575,GO:0005623,GO:0005886,GO:0005887,GO:0016020,GO:0016021,GO:0016462,GO:0016787,GO:0016817,GO:0016818,GO:0016887,GO:0017111,GO:0031224,GO:0031226,GO:0032991,GO:0042623,GO:0043190,GO:0044425,GO:0044459,GO:0044464,GO:0071944,GO:0098533,GO:0098796,GO:0098797,GO:1902494,GO:1902495,GO:1904949,GO:1990351	-	ko:K02194	ko02010,map02010	M00259	-	-	ko00000,ko00001,ko00002,ko02000	3.A.1.107	-	iECO111_1330.ECO111_2936,iYL1228.KPN_02080	CcmB	non_pathogenic	-	N	non_pathogenic	-	-	-	-	-	-	unclassified
Pse_0286	-2.2292	5.54709	0.0557743	0.149069	protein_coding transcript_biotype	yfgD	putative protein YfgD	P	arsenate reductase	arsC	GO:0005575,GO:0005622,GO:0005623,GO:0005737,GO:0005829,GO:0044424,GO:0044444,GO:0044464	1.20.4.1	ko:K00537	-	-	-	-	ko00000,ko01000	-	-	-	ArsC	non_pathogenic	-	N	non_pathogenic	-	-	-	-	-	-	chromosome
Pse_1498	-2.22547	6.28602	0.00133289	0.0099696	protein_coding transcript_biotype	Creatinase		E	creatinase	-	-	3.5.3.3	ko:K08688	ko00260,ko00330,ko01100,map00260,map00330,map01100	-	R01566	RC00548,RC00549	ko00000,ko00001,ko01000	-	-	-	Creatinase_N,Peptidase_M24	non_pathogenic	-	N	non_pathogenic	-	KASUGAMYCIN_RESISTANCE_PROTEIN_KSGA	n/a	aminoglycoside	aminoglycoside antibiotic	-	unclassified
Pse_5433	-2.22102	7.4914	0.0289054	0.0936825	protein_coding transcript_biotype			V	COG1680 Beta-lactamase class C and other penicillin binding proteins	-	-	-	-	-	-	-	-	-	-	-	-	Beta-lactamase	non_pathogenic	-	N	unclassified	4: Potential Non-secreted Virulence factor	-	-	-	-	-	unclassified
Pse_6336	-2.21924	3.43185	0.000255523	0.00287311	protein_coding transcript_biotype	uxuA	Mannonate dehydratase	G	Catalyzes the dehydration of D-mannonate	uxuA	GO:0003674,GO:0003824,GO:0005488,GO:0005506,GO:0005975,GO:0005996,GO:0006063,GO:0006064,GO:0006082,GO:0006950,GO:0006974,GO:0008150,GO:0008152,GO:0008198,GO:0008927,GO:0009056,GO:0009987,GO:0016052,GO:0016054,GO:0016829,GO:0016835,GO:0016836,GO:0019585,GO:0019752,GO:0030145,GO:0032787,GO:0033554,GO:0042839,GO:0042840,GO:0043167,GO:0043169,GO:0043436,GO:0044237,GO:0044238,GO:0044248,GO:0044281,GO:…	4.2.1.8	ko:K01686	ko00040,ko01100,map00040,map01100	M00061	R05606	RC00543	ko00000,ko00001,ko00002,ko01000	-	-	iECED1_1282.ECED1_5204	UxuA	non_pathogenic	-	N	non_pathogenic	-	-	-	-	-	-	chromosome
Pse_5250	-2.21658	5.03	0.00561566	0.0287524	protein_coding transcript_biotype	yigZ	IMPACT family member YigZ	S	YigZ family	yigZ	-	2.1.1.45	ko:K00560	ko00240,ko00670,ko01100,ko01523,map00240,map00670,map01100,map01523	M00053	R02101	RC00219,RC00332	ko00000,ko00001,ko00002,ko01000	-	-	-	DUF1949,UPF0029	non_pathogenic	-	N	unclassified	4: Potential Non-secreted Virulence factor	-	-	-	-	-	unclassified
Pse_0241	-2.21362	4.40301	0.0331905	0.103502	protein_coding transcript_biotype	potA_3	Spermidine/putrescine import ATP-binding protein PotA	P	Part of the ABC transporter complex PotABCD involved in spermidine putrescine import. Responsible for energy coupling to the transport system	-	-	-	ko:K02052,ko:K11076	ko02010,ko02024,map02010,map02024	M00193,M00300	-	-	ko00000,ko00001,ko00002,ko02000	3.A.1.11,3.A.1.11.2	-	-	ABC_tran,TOBE_2	non_pathogenic	-	N	unclassified	4: Potential Non-secreted Virulence factor	-	-	-	-	-	unclassified
Pse_5305	-2.21339	6.24884	0.000177808	0.00219627	protein_coding transcript_biotype	ycaD_1	putative MFS-type transporter YcaD	EGP	Major facilitator superfamily	ycaD_1	-	-	-	-	-	-	-	-	-	-	-	MFS_1,Sugar_tr	non_pathogenic	-	N	unclassified	4: Potential Non-secreted Virulence factor	-	-	-	-	-	unclassified
Pse_3915	-2.2103	2.28069	0.0131909	0.0526514	protein_coding transcript_biotype	dmlR_17	HTH-type transcriptional regulator DmlR	K	Transcriptional regulator	yafC	-	-	-	-	-	-	-	-	-	-	-	HTH_1,LysR_substrate	non_pathogenic	-	N	non_pathogenic	-	-	-	-	-	-	unclassified
Pse_2453	-2.20944	7.55734	4.16776e-05	0.000721806	protein_coding transcript_biotype	uvrC	UvrABC system protein C	L	The UvrABC repair system catalyzes the recognition and processing of DNA lesions. UvrC both incises the 5' and 3' sides of the lesion. The N-terminal half is responsible for the 3' incision and the C-terminal half is responsible for the 5' incision	uvrC	GO:0003674,GO:0003824,GO:0004518,GO:0004519,GO:0004520,GO:0004536,GO:0005575,GO:0005622,GO:0005623,GO:0005737,GO:0006139,GO:0006259,GO:0006281,GO:0006725,GO:0006807,GO:0006950,GO:0006974,GO:0008150,GO:0008152,GO:0009314,GO:0009380,GO:0009381,GO:0009628,GO:0009987,GO:0016787,GO:0016788,GO:0032991,GO:0033554,GO:0034641,GO:0043170,GO:0044237,GO:0044238,GO:0044260,GO:0044424,GO:0044464,GO:0046483,GO:…	-	ko:K03703	ko03420,map03420	-	-	-	ko00000,ko00001,ko03400	-	-	-	GIY-YIG,HHH,HHH_2,HHH_5,UVR,UvrC_HhH_N	non_pathogenic	-	N	unclassified	4: Potential Non-secreted Virulence factor	-	-	-	-	-	unclassified
Pse_2154	-2.20712	6.83764	0.023019	0.0792536	protein_coding transcript_biotype			K	Helix-turn-helix domain	-	-	-	-	-	-	-	-	-	-	-	-	HTH_37	non_pathogenic	-	N	pathogenic	2: Non-secreted Virulence factor	-	-	-	-	-	chromosome
Pse_3553	-2.20708	1.98873	0.000978463	0.00792754	protein_coding transcript_biotype	pal_6	Peptidoglycan-associated lipoprotein	N	Flagellar Motor Protein	motB	-	-	ko:K02557	ko02030,ko02040,map02030,map02040	-	-	-	ko00000,ko00001,ko02000,ko02035	1.A.30.1	-	-	MotB_plug,OmpA	non_pathogenic	-	N	unclassified	4: Potential Non-secreted Virulence factor	-	-	-	-	-	unclassified
Pse_1173	-2.19998	4.4618	4.63735e-05	0.000774542	protein_coding transcript_biotype	mshA_2	D-inositol-3-phosphate glycosyltransferase	M	Glycosyl transferase	-	-	-	-	-	-	-	-	-	-	-	-	Glyco_transf_4,Glycos_transf_1	non_pathogenic	-	N	unclassified	4: Potential Non-secreted Virulence factor	-	-	-	-	-	unclassified
Pse_2804	-2.19864	5.88986	8.04728e-05	0.00117654	protein_coding transcript_biotype	pxpA_2	5-oxoprolinase subunit A	S	LamB/YcsF family	-	-	-	ko:K07160	-	-	-	-	ko00000	-	-	-	LamB_YcsF	non_pathogenic	-	Y	pathogenic	1: Secreted Virulence factor	-	-	-	-	-	chromosome
Pse_6354	-2.19215	4.14582	0.020186	0.0721967	protein_coding transcript_biotype			K	UTRA	-	-	-	ko:K03710	-	-	-	-	ko00000,ko03000	-	-	-	GntR,UTRA	non_pathogenic	-	Y	unclassified	3: Potential Secreted Virulence factor	-	-	-	-	-	unclassified
Pse_0371	-2.19045	2.52274	0.000817171	0.00687712	protein_coding transcript_biotype	fabZ	3-hydroxyacyl-[acyl-carrier-protein] dehydratase FabZ	I	Involved in unsaturated fatty acids biosynthesis. Catalyzes the dehydration of short chain beta-hydroxyacyl-ACPs and long chain saturated and unsaturated beta-hydroxyacyl-ACPs	fabZ	GO:0003674,GO:0003824,GO:0005488,GO:0005515,GO:0005575,GO:0005622,GO:0005623,GO:0005737,GO:0006082,GO:0006629,GO:0006631,GO:0006633,GO:0008150,GO:0008152,GO:0008610,GO:0008693,GO:0009058,GO:0009987,GO:0016053,GO:0016829,GO:0016835,GO:0016836,GO:0019171,GO:0019752,GO:0032787,GO:0042802,GO:0043436,GO:0044237,GO:0044238,GO:0044249,GO:0044255,GO:0044281,GO:0044283,GO:0044424,GO:0044464,GO:0046394,GO:…	4.2.1.59	ko:K02372	ko00061,ko00780,ko01100,ko01212,map00061,map00780,map01100,map01212	M00083,M00572	R04428,R04535,R04537,R04544,R04568,R04954,R04965,R07764,R10117,R10121	RC00831,RC01095	ko00000,ko00001,ko00002,ko01000,ko01004	-	-	iJN746.PP_1602	FabA	non_pathogenic	-	N	pathogenic	2: Non-secreted Virulence factor	-	-	-	-	-	unclassified
Pse_2071	-2.19006	6.3544	0.00904801	0.0402515	protein_coding transcript_biotype	lpxC	UDP-3-O-acyl-N-acetylglucosamine deacetylase	M	Catalyzes the hydrolysis of UDP-3-O-myristoyl-N- acetylglucosamine to form UDP-3-O-myristoylglucosamine and acetate, the committed step in lipid A biosynthesis	lpxC	GO:0003674,GO:0003824,GO:0005488,GO:0005506,GO:0005575,GO:0005622,GO:0005623,GO:0005737,GO:0005975,GO:0006629,GO:0006643,GO:0006644,GO:0006664,GO:0006793,GO:0006796,GO:0008150,GO:0008152,GO:0008270,GO:0008610,GO:0008654,GO:0008759,GO:0009058,GO:0009245,GO:0009247,GO:0009311,GO:0009312,GO:0009987,GO:0016051,GO:0016787,GO:0016810,GO:0016811,GO:0019213,GO:0019637,GO:0043167,GO:0043169,GO:0044237,GO:…	3.5.1.108	ko:K02535	ko00540,ko01100,map00540,map01100	M00060	R04587	RC00166,RC00300	ko00000,ko00001,ko00002,ko01000,ko01005	-	-	iECS88_1305.ECS88_0100	LpxC	non_pathogenic	-	N	unclassified	4: Potential Non-secreted Virulence factor	-	-	-	-	-	unclassified
Pse_2229	-2.18992	6.92917	0.0121214	0.0498076	protein_coding transcript_biotype	murI	Glutamate racemase	M	Provides the (R)-glutamate required for cell wall biosynthesis	murI	-	5.1.1.3	ko:K01776	ko00471,ko01100,map00471,map01100	-	R00260	RC00302	ko00000,ko00001,ko01000,ko01011	-	-	-	Asp_Glu_race	non_pathogenic	-	N	unclassified	4: Potential Non-secreted Virulence factor	-	-	-	-	-	chromosome
Pse_4080	-2.18979	9.89169	0.0011612	0.00901545	protein_coding transcript_biotype			S	Plasmid partition ParA protein	-	-	-	ko:K09701	-	-	-	-	ko00000	-	-	-	DUF1365	non_pathogenic	-	N	unclassified	4: Potential Non-secreted Virulence factor	-	-	-	-	-	unclassified
Pse_6384	-2.18716	6.34022	0.000183654	0.00223546	protein_coding transcript_biotype	fatA_3	Ferric-anguibactin receptor FatA	P	receptor	-	-	-	ko:K02014	-	-	-	-	ko00000,ko02000	1.B.14	-	-	Plug,STN,TonB_dep_Rec	pathogenic	2: Non-secreted Toxin	N	unclassified	4: Potential Non-secreted Virulence factor	-	-	-	-	-	unclassified
Pse_4734	-2.18658	5.9386	0.00104009	0.00827105	protein_coding transcript_biotype	spuC	Putrescine--pyruvate aminotransferase	H	Belongs to the class-III pyridoxal-phosphate-dependent aminotransferase family	spuC	-	2.6.1.113	ko:K12256	ko00330,ko01100,map00330,map01100	-	R08714	RC00008,RC00062	ko00000,ko00001,ko01000,ko01007	-	-	iJN746.PP_5182	Aminotran_3	non_pathogenic	-	N	pathogenic	2: Non-secreted Virulence factor	-	-	-	-	-	chromosome
Pse_2639	-2.18302	-1.4268	0.0472708	0.133387	protein_coding transcript_biotype	ddpC_1	putative D,D-dipeptide transport system permease protein DdpC	U	Binding-protein-dependent transport system inner membrane component	-	-	-	ko:K02034	ko02024,map02024	M00239	-	-	ko00000,ko00001,ko00002,ko02000	3.A.1.5	-	-	BPD_transp_1	non_pathogenic	-	N	unclassified	4: Potential Non-secreted Virulence factor	-	-	-	-	-	unclassified
Pse_2619	-2.18126	6.69133	0.000983363	0.00795476	protein_coding transcript_biotype			-	-	-	-	-	-	-	-	-	-	-	-	-	-	-	non_pathogenic	-	N	unclassified	4: Potential Non-secreted Virulence factor	-	-	-	-	-	unclassified
Pse_4654	-2.17762	6.16996	0.000505819	0.00479246	protein_coding transcript_biotype	rplR	50S ribosomal protein L18	J	This is one of the proteins that binds and probably mediates the attachment of the 5S RNA into the large ribosomal subunit, where it forms part of the central protuberance	rplR	GO:0003674,GO:0003676,GO:0003723,GO:0003735,GO:0005198,GO:0005488,GO:0005575,GO:0005622,GO:0005623,GO:0005737,GO:0005829,GO:0005840,GO:0006412,GO:0006518,GO:0006807,GO:0008097,GO:0008150,GO:0008152,GO:0009058,GO:0009059,GO:0009987,GO:0010467,GO:0015934,GO:0019538,GO:0019843,GO:0022625,GO:0022626,GO:0032991,GO:0034641,GO:0034645,GO:0043043,GO:0043170,GO:0043226,GO:0043228,GO:0043229,GO:0043232,GO:…	-	ko:K02881	ko03010,map03010	M00178,M00179	-	-	br01610,ko00000,ko00001,ko00002,ko03011	-	-	-	Ribosomal_L18p	non_pathogenic	-	N	pathogenic	2: Non-secreted Virulence factor	-	-	-	-	-	chromosome
Pse_4208	-2.17574	1.41161	0.00918541	0.0406485	protein_coding transcript_biotype	ileS	Isoleucine--tRNA ligase	J	amino acids such as valine, to avoid such errors it has two additional distinct tRNA(Ile)-dependent editing activities. One activity is designated as 'pretransfer' editing and involves the hydrolysis of activated Val-AMP. The other activity is designated 'posttransfer' editing and involves deacylation of mischarged Val-tRNA(Ile)	ileS	GO:0003674,GO:0003824,GO:0004812,GO:0004822,GO:0005488,GO:0005575,GO:0005622,GO:0005623,GO:0005737,GO:0005829,GO:0006082,GO:0006139,GO:0006399,GO:0006412,GO:0006418,GO:0006428,GO:0006518,GO:0006520,GO:0006725,GO:0006807,GO:0008150,GO:0008152,GO:0008270,GO:0009058,GO:0009059,GO:0009987,GO:0010467,GO:0016070,GO:0016874,GO:0016875,GO:0019538,GO:0019752,GO:0034641,GO:0034645,GO:0034660,GO:0043038,GO:…	6.1.1.5	ko:K01870	ko00970,map00970	M00359,M00360	R03656	RC00055,RC00523	ko00000,ko00001,ko00002,ko01000,ko01007,ko03016	-	-	iG2583_1286.G2583_0027,iPC815.YPO0475	Anticodon_1,tRNA-synt_1,zf-FPG_IleRS	non_pathogenic	-	N	non_pathogenic	-	-	-	-	-	-	unclassified
Pse_0411	-2.17498	4.17888	7.93582e-05	0.00116355	protein_coding transcript_biotype	aceA	Isocitrate lyase	C	Isocitrate lyase	aceA	GO:0003674,GO:0003824,GO:0004451,GO:0005488,GO:0005975,GO:0006081,GO:0006082,GO:0006097,GO:0008150,GO:0008152,GO:0009987,GO:0016829,GO:0016830,GO:0016833,GO:0019752,GO:0032787,GO:0043167,GO:0043169,GO:0043436,GO:0044237,GO:0044238,GO:0044262,GO:0044281,GO:0046487,GO:0071704	4.1.3.1	ko:K01637	ko00630,ko01100,ko01110,ko01120,ko01200,map00630,map01100,map01110,map01120,map01200	M00012	R00479	RC00311,RC00313	ko00000,ko00001,ko00002,ko01000	-	-	e_coli_core.b4015,iAF1260.b4015,iB21_1397.B21_03847,iBWG_1329.BWG_3671,iE2348C_1286.E2348C_4318,iEC042_1314.EC042_4377,iEC55989_1330.EC55989_4500,iECABU_c1320.ECABU_c45310,iECBD_1354.ECBD_4022,iECB_1328.ECB_03887,iECDH10B_1368.ECDH10B_4204,iECDH1ME8569_1439.ECDH1ME8569_3871,iECD_1391.ECD_03887,iECED1_1282.ECED1_4722,iECIAI1_1343.ECIAI1_4235,iECIAI39_1322.ECIAI39_4401,iECNA114_1301.ECNA114_4164,iE…	ICL	non_pathogenic	-	N	unclassified	4: Potential Non-secreted Virulence factor	-	-	-	-	-	unclassified
Pse_6236	-2.17341	7.3687	0.000121027	0.00165244	protein_coding transcript_biotype			C	Fe-S oxidoreductase	dgcB	-	-	ko:K21834	-	-	-	-	ko00000	-	-	-	CCG,DUF3483,Fer4_8	non_pathogenic	-	N	unclassified	4: Potential Non-secreted Virulence factor	-	-	-	-	-	plasmid
Pse_1978	-2.1604	4.52899	0.00884523	0.0395582	protein_coding transcript_biotype	lptB_5	Lipopolysaccharide export system ATP-binding protein LptB	E	(ABC) transporter	-	-	-	ko:K01995	ko02010,ko02024,map02010,map02024	M00237	-	-	ko00000,ko00001,ko00002,ko02000	3.A.1.4	-	-	ABC_tran,BCA_ABC_TP_C	non_pathogenic	-	N	unclassified	4: Potential Non-secreted Virulence factor	-	-	-	-	-	unclassified
Pse_4937	-2.15101	6.12178	0.000133114	0.00178907	protein_coding transcript_biotype	trpG	Anthranilate synthase component 2	EH	anthranilate synthase	pabA	GO:0000162,GO:0003674,GO:0003824,GO:0005575,GO:0005622,GO:0005623,GO:0005737,GO:0005950,GO:0006082,GO:0006520,GO:0006568,GO:0006575,GO:0006576,GO:0006586,GO:0006725,GO:0006732,GO:0006760,GO:0006807,GO:0008150,GO:0008152,GO:0008483,GO:0008652,GO:0009058,GO:0009072,GO:0009073,GO:0009108,GO:0009308,GO:0009309,GO:0009396,GO:0009987,GO:0016053,GO:0016740,GO:0016769,GO:0018130,GO:0019438,GO:0019752,GO:…	2.6.1.85,4.1.3.27	ko:K01658,ko:K01664	ko00400,ko00405,ko00790,ko01100,ko01110,ko01130,ko01230,ko02024,ko02025,map00400,map00405,map00790,map01100,map01110,map01130,map01230,map02024,map02025	M00023	R00985,R00986,R01716	RC00010,RC01418,RC02148,RC02414	ko00000,ko00001,ko00002,ko01000	-	-	iAPECO1_1312.APECO1_3095,iEC042_1314.EC042_3623,iECABU_c1320.ECABU_c37840,iECED1_1282.ECED1_4024,iECNA114_1301.ECNA114_3463,iECOK1_1307.ECOK1_3780,iECP_1309.ECP_3451,iECS88_1305.ECS88_3751,iECSF_1327.ECSF_3187,iLF82_1304.LF82_1586,iNRG857_1313.NRG857_16660,iUMN146_1321.UM146_16880,iUTI89_1310.UTI89_C3863,ic_1306.c4135	GATase	non_pathogenic	-	N	unclassified	4: Potential Non-secreted Virulence factor	-	-	-	-	-	unclassified
Pse_4329	-2.15045	1.32352	0.00425714	0.023804	protein_coding transcript_biotype	folD	Bifunctional protein FolD protein	F	Catalyzes the oxidation of 5,10- methylenetetrahydrofolate to 5,10-methenyltetrahydrofolate and then the hydrolysis of 5,10-methenyltetrahydrofolate to 10- formyltetrahydrofolate	folD	GO:0003674,GO:0003824,GO:0004477,GO:0004486,GO:0004488,GO:0005575,GO:0005622,GO:0005623,GO:0005737,GO:0005829,GO:0006082,GO:0006575,GO:0006725,GO:0006730,GO:0006732,GO:0006760,GO:0006807,GO:0008150,GO:0008152,GO:0009987,GO:0016491,GO:0016645,GO:0016646,GO:0016787,GO:0016810,GO:0016814,GO:0019238,GO:0019752,GO:0034641,GO:0042558,GO:0043436,GO:0043603,GO:0044237,GO:0044281,GO:0044424,GO:0044444,GO:…	1.5.1.5,3.5.4.9	ko:K01491	ko00670,ko00720,ko01100,ko01120,ko01200,map00670,map00720,map01100,map01120,map01200	M00140,M00377	R01220,R01655	RC00202,RC00578	ko00000,ko00001,ko00002,ko01000	-	-	iSDY_1059.SDY_0281	THF_DHG_CYH,THF_DHG_CYH_C	non_pathogenic	-	N	non_pathogenic	-	-	-	-	-	-	unclassified
Pse_5973	-2.1383	7.34659	0.00815712	0.0371898	protein_coding transcript_biotype			C	4Fe-4S ferredoxin	lldE	-	-	ko:K18930	-	-	-	-	ko00000	-	-	-	CCG,FAD-oxidase_C,FAD_binding_4,Fer4_7,Fer4_8	non_pathogenic	-	N	unclassified	4: Potential Non-secreted Virulence factor	-	-	-	-	-	unclassified
Pse_5232	-2.13812	3.41281	0.00347282	0.0205777	protein_coding transcript_biotype	fabH	3-oxoacyl-[acyl-carrier-protein] synthase 3	I	synthase	-	-	2.3.1.180	ko:K00648,ko:K22317	ko00061,ko01100,ko01212,map00061,map01100,map01212	M00082,M00083	R10707	RC00004,RC02729,RC02888	ko00000,ko00001,ko00002,ko01000,ko01004	-	-	iJN746.PP_4379	ACP_syn_III,ACP_syn_III_C	non_pathogenic	-	Y	non_pathogenic	-	-	-	-	-	-	unclassified
Pse_3621	-2.13416	3.64156	0.00479183	0.0256839	protein_coding transcript_biotype			O	Belongs to the peptidase S16 family	IV02_30220	-	-	ko:K04770	-	-	-	-	ko00000,ko01000,ko01002	-	-	-	AAA_32,Lon_C	non_pathogenic	-	N	unclassified	4: Potential Non-secreted Virulence factor	-	-	-	-	-	unclassified
Pse_0413	-2.13288	3.65217	0.00199735	0.0133182	protein_coding transcript_biotype			S	Peptidase, M16	-	-	2.7.7.6	ko:K00960,ko:K07263	-	-	-	-	ko00000,ko01000,ko01002	-	-	-	Peptidase_M16,Peptidase_M16_C	pathogenic	2: Non-secreted Toxin	N	unclassified	4: Potential Non-secreted Virulence factor	-	-	-	-	-	unclassified
Pse_5953	-2.13199	7.60057	0.0012855	0.00972166	protein_coding transcript_biotype	cpdR	Response regulator receiver protein CpdR	T	Response regulator, receiver	-	-	-	-	-	-	-	-	-	-	-	-	GAF,HATPase_c,HisKA,PAS_4,Response_reg	non_pathogenic	-	N	non_pathogenic	-	-	-	-	-	-	chromosome
Pse_4533	-2.13134	2.35026	0.00655547	0.0322524	protein_coding transcript_biotype	nimR_5	HTH-type transcriptional regulator NimR	K	transcriptional regulator	-	-	-	-	-	-	-	-	-	-	-	-	AraC_binding,Cupin_2,HTH_18,HTH_AraC	non_pathogenic	-	N	unclassified	4: Potential Non-secreted Virulence factor	-	-	-	-	-	unclassified
Pse_5896	-2.13133	4.61726	0.124145	0.259923	protein_coding transcript_biotype	pepN	Aminopeptidase N	E	aminopeptidase N	pepN	GO:0003674,GO:0003824,GO:0004177,GO:0005488,GO:0005515,GO:0005575,GO:0005622,GO:0005623,GO:0005737,GO:0005886,GO:0006508,GO:0006518,GO:0006807,GO:0008150,GO:0008152,GO:0008233,GO:0008235,GO:0008237,GO:0008238,GO:0008270,GO:0009056,GO:0009987,GO:0016020,GO:0016787,GO:0019538,GO:0033218,GO:0034641,GO:0042277,GO:0042802,GO:0043167,GO:0043169,GO:0043170,GO:0043171,GO:0043603,GO:0044237,GO:0044238,GO:…	3.4.11.2	ko:K01256	ko00480,ko01100,map00480,map01100	-	R00899,R04951	RC00096,RC00141	ko00000,ko00001,ko01000,ko01002	-	-	iECIAI1_1343.ECIAI1_0973,iECO103_1326.ECO103_0977,iECP_1309.ECP_0944,iECSE_1348.ECSE_0993,iECW_1372.ECW_m1042,iEKO11_1354.EKO11_2898,iWFL_1372.ECW_m1042	DUF3458,DUF3458_C,Peptidase_M1	non_pathogenic	-	Y	unclassified	3: Potential Secreted Virulence factor	-	-	-	-	-	unclassified
Pse_1932	-2.1277	8.03597	0.00125843	0.00957899	protein_coding transcript_biotype	nadK	NAD kinase	F	Involved in the regulation of the intracellular balance of NAD and NADP, and is a key enzyme in the biosynthesis of NADP. Catalyzes specifically the phosphorylation on 2'-hydroxyl of the adenosine moiety of NAD to yield NADP	nadK	GO:0000166,GO:0003674,GO:0003824,GO:0003951,GO:0005488,GO:0005524,GO:0005575,GO:0005622,GO:0005623,GO:0005737,GO:0005829,GO:0006139,GO:0006725,GO:0006732,GO:0006733,GO:0006739,GO:0006741,GO:0006753,GO:0006793,GO:0006796,GO:0006807,GO:0008144,GO:0008150,GO:0008152,GO:0009058,GO:0009108,GO:0009117,GO:0009165,GO:0009987,GO:0016301,GO:0016310,GO:0016740,GO:0016772,GO:0016773,GO:0017076,GO:0018130,GO:…	2.7.1.23	ko:K00858	ko00760,ko01100,map00760,map01100	-	R00104	RC00002,RC00078	ko00000,ko00001,ko01000	-	-	iEcSMS35_1347.EcSMS35_2767	NAD_kinase	non_pathogenic	-	N	unclassified	4: Potential Non-secreted Virulence factor	-	-	-	-	-	plasmid
Pse_3901	-2.12497	5.39532	0.11673	0.24946	protein_coding transcript_biotype	tolQ_5	Tol-Pal system protein TolQ	U	MotA TolQ ExbB proton channel	tolQ	GO:0005575,GO:0005623,GO:0005886,GO:0005887,GO:0006810,GO:0008104,GO:0008150,GO:0015031,GO:0015833,GO:0015893,GO:0016020,GO:0016021,GO:0017038,GO:0030313,GO:0031224,GO:0031226,GO:0031975,GO:0032153,GO:0033036,GO:0042221,GO:0042493,GO:0042886,GO:0042891,GO:0043213,GO:0044425,GO:0044459,GO:0044464,GO:0045184,GO:0050896,GO:0051179,GO:0051234,GO:0071702,GO:0071705,GO:0071944	-	ko:K03562	ko01120,map01120	-	-	-	ko00000,ko02000	1.A.30.2.2	-	-	MotA_ExbB	non_pathogenic	-	N	unclassified	4: Potential Non-secreted Virulence factor	-	-	-	-	-	unclassified
Pse_0112	-2.12467	7.43256	8.55938e-05	0.00123739	protein_coding transcript_biotype	rpsD	30S ribosomal protein S4	J	One of the primary rRNA binding proteins, it binds directly to 16S rRNA where it nucleates assembly of the body of the 30S subunit	rpsD	GO:0000028,GO:0000900,GO:0003674,GO:0003676,GO:0003723,GO:0003729,GO:0003735,GO:0005198,GO:0005488,GO:0005575,GO:0005622,GO:0005623,GO:0005737,GO:0005829,GO:0005840,GO:0006355,GO:0006412,GO:0006417,GO:0006446,GO:0006450,GO:0006518,GO:0006807,GO:0006996,GO:0008150,GO:0008152,GO:0009058,GO:0009059,GO:0009889,GO:0009890,GO:0009891,GO:0009892,GO:0009893,GO:0009987,GO:0010467,GO:0010468,GO:0010556,GO:…	-	ko:K02986	ko03010,map03010	M00178,M00179	-	-	br01610,ko00000,ko00001,ko00002,ko03011	-	-	-	Ribosomal_S4,S4	non_pathogenic	-	N	non_pathogenic	-	-	-	-	-	-	unclassified
Pse_4173	-2.12439	6.35147	0.00200097	0.0133252	protein_coding transcript_biotype	gsiA_2	Glutathione import ATP-binding protein GsiA	P	Belongs to the ABC transporter superfamily	-	-	-	ko:K02031,ko:K02032	ko02024,map02024	M00239	-	-	ko00000,ko00001,ko00002,ko02000	3.A.1.5	-	-	ABC_tran,oligo_HPY	non_pathogenic	-	N	non_pathogenic	-	-	-	-	-	-	unclassified
Pse_1476	-2.12301	2.49914	0.0128957	0.0517936	protein_coding transcript_biotype			K	Transcriptional regulator	-	-	-	-	-	-	-	-	-	-	-	-	HTH_1,LysR_substrate	non_pathogenic	-	N	non_pathogenic	-	-	-	-	-	-	unclassified
Pse_4320	-2.11636	1.78971	0.000596594	0.00541128	protein_coding transcript_biotype	menH_4	2-succinyl-6-hydroxy-2,4-cyclohexadiene-1-carboxylate synthase	S	Alpha beta hydrolase	-	-	-	-	-	-	-	-	-	-	-	-	Abhydrolase_1,Abhydrolase_6	non_pathogenic	-	N	unclassified	4: Potential Non-secreted Virulence factor	-	-	-	-	-	unclassified
Pse_0979	-2.1151	4.50066	0.0112639	0.0472244	protein_coding transcript_biotype	rpsG	30S ribosomal protein S7	J	One of the primary rRNA binding proteins, it binds directly to 16S rRNA where it nucleates assembly of the head domain of the 30S subunit. Is located at the subunit interface close to the decoding center, probably blocks exit of the E-site tRNA	rpsG	GO:0000028,GO:0003674,GO:0003676,GO:0003723,GO:0003729,GO:0003735,GO:0005198,GO:0005488,GO:0005575,GO:0005622,GO:0005623,GO:0005737,GO:0005829,GO:0005840,GO:0006412,GO:0006417,GO:0006518,GO:0006807,GO:0006996,GO:0008150,GO:0008152,GO:0009058,GO:0009059,GO:0009889,GO:0009890,GO:0009892,GO:0009987,GO:0010467,GO:0010468,GO:0010556,GO:0010558,GO:0010605,GO:0010608,GO:0010629,GO:0015935,GO:0016043,GO:…	-	ko:K02992	ko03010,map03010	M00178,M00179	-	-	br01610,ko00000,ko00001,ko00002,ko03011	-	-	-	Ribosomal_S7	non_pathogenic	-	N	unclassified	4: Potential Non-secreted Virulence factor	-	-	-	-	-	unclassified
Pse_0189	-2.11411	2.09384	0.00247859	0.0159321	protein_coding transcript_biotype	gcvT_3	Aminomethyltransferase	E	Belongs to the GcvT family	-	-	2.1.2.10	ko:K00605	ko00260,ko00630,ko00670,ko01100,ko01110,ko01130,ko01200,map00260,map00630,map00670,map01100,map01110,map01130,map01200	M00532	R01221,R02300,R04125	RC00022,RC00069,RC00183,RC02834	ko00000,ko00001,ko00002,ko01000	-	-	-	GCV_T,GCV_T_C	non_pathogenic	-	N	unclassified	4: Potential Non-secreted Virulence factor	-	-	-	-	-	chromosome
Pse_1395	-2.11136	2.3081	0.000412351	0.00412431	protein_coding transcript_biotype	butA	Diacetyl reductase [(S)-acetoin forming]	IQ	COG1028 Dehydrogenases with different specificities (related to short-chain alcohol dehydrogenases)	-	-	-	-	-	-	-	-	-	-	-	-	adh_short_C2	non_pathogenic	-	N	unclassified	4: Potential Non-secreted Virulence factor	-	-	-	-	-	unclassified
Pse_2319	-2.1045	7.09666	0.000100209	0.00140921	protein_coding transcript_biotype	ldhA	D-lactate dehydrogenase	CH	Belongs to the D-isomer specific 2-hydroxyacid dehydrogenase family	ldhA	GO:0000166,GO:0003674,GO:0003824,GO:0004457,GO:0005488,GO:0005575,GO:0005622,GO:0005623,GO:0005737,GO:0005829,GO:0005975,GO:0005996,GO:0006006,GO:0006066,GO:0006067,GO:0006082,GO:0006083,GO:0006089,GO:0006090,GO:0006091,GO:0006103,GO:0006105,GO:0006113,GO:0006139,GO:0006163,GO:0006725,GO:0006732,GO:0006733,GO:0006753,GO:0006793,GO:0006796,GO:0006807,GO:0006950,GO:0008150,GO:0008152,GO:0008720,GO:…	1.1.1.28	ko:K03778	ko00620,ko01120,map00620,map01120	-	R00704	RC00044	ko00000,ko00001,ko01000	-	-	iJN746.PP_1649,iPC815.YPO2329,iSFV_1184.SFV_1805,iSF_1195.SF1814,iSFxv_1172.SFxv_2031,iS_1188.S1459	2-Hacid_dh,2-Hacid_dh_C	non_pathogenic	-	N	unclassified	4: Potential Non-secreted Virulence factor	-	-	-	-	-	unclassified
Pse_0487	-2.10299	2.75745	0.0533513	0.144767	protein_coding transcript_biotype	ureC_2	Urease subunit alpha	E	Belongs to the metallo-dependent hydrolases superfamily. Urease alpha subunit family	ureC	-	3.5.1.5	ko:K01428	ko00220,ko00230,ko00791,ko01100,ko01120,ko05120,map00220,map00230,map00791,map01100,map01120,map05120	-	R00131	RC02798,RC02806	ko00000,ko00001,ko01000	-	-	-	Amidohydro_1,Urease_alpha,Urease_beta	non_pathogenic	-	Y	non_pathogenic	-	-	-	-	-	-	unclassified
Pse_1077	-2.10202	2.44638	0.0297135	0.0957251	protein_coding transcript_biotype			K	acetyltransferase	-	-	-	-	-	-	-	-	-	-	-	-	Acetyltransf_1,Acetyltransf_6	non_pathogenic	-	Y	pathogenic	1: Secreted Virulence factor	-	-	-	-	-	unclassified
Pse_0567	-2.09787	4.23736	0.000143234	0.00188099	protein_coding transcript_biotype	gmhA	Phosphoheptose isomerase	G	Catalyzes the isomerization of sedoheptulose 7-phosphate in D-glycero-D-manno-heptose 7-phosphate	gmhA	-	5.3.1.28	ko:K03271,ko:K12961	ko00540,ko01100,map00540,map01100	M00064	R05645,R09768,R09769	RC00434	ko00000,ko00001,ko00002,ko01000,ko01005,ko03036	-	-	-	SIS_2	non_pathogenic	-	N	unclassified	4: Potential Non-secreted Virulence factor	-	-	-	-	-	unclassified
Pse_5156	-2.09668	4.6288	0.000700577	0.00604628	protein_coding transcript_biotype			I	START domain	-	-	-	-	-	-	-	-	-	-	-	-	START	non_pathogenic	-	N	unclassified	4: Potential Non-secreted Virulence factor	-	-	-	-	-	unclassified
Pse_0785	-2.09209	-0.912416	0.0200313	0.0718883	protein_coding transcript_biotype	ldh	Leucine dehydrogenase	E	Belongs to the Glu Leu Phe Val dehydrogenases family	ldh	-	1.4.1.9	ko:K00263	ko00280,ko00290,ko01100,ko01110,ko01130,map00280,map00290,map01100,map01110,map01130	-	R01088,R01434,R02196	RC00006,RC00036	ko00000,ko00001,ko01000	-	-	-	ELFV_dehydrog,ELFV_dehydrog_N	non_pathogenic	-	N	unclassified	4: Potential Non-secreted Virulence factor	-	-	-	-	-	unclassified
Pse_1888	-2.08416	5.90983	0.0166353	0.0627133	protein_coding transcript_biotype	gltR_6	HTH-type transcriptional regulator GltR	K	transcriptional regulator	-	-	-	-	-	-	-	-	-	-	-	-	HTH_1,LysR_substrate	non_pathogenic	-	N	unclassified	4: Potential Non-secreted Virulence factor	-	-	-	-	-	unclassified
Pse_2591	-2.0835	3.80847	0.0032601	0.0196558	protein_coding transcript_biotype	lysS	Lysine--tRNA ligase	J	Belongs to the class-II aminoacyl-tRNA synthetase family	lysS	GO:0003674,GO:0003824,GO:0004812,GO:0004824,GO:0006082,GO:0006139,GO:0006399,GO:0006412,GO:0006418,GO:0006430,GO:0006518,GO:0006520,GO:0006725,GO:0006807,GO:0008150,GO:0008152,GO:0009058,GO:0009059,GO:0009987,GO:0010467,GO:0016070,GO:0016874,GO:0016875,GO:0019538,GO:0019752,GO:0034641,GO:0034645,GO:0034660,GO:0043038,GO:0043039,GO:0043043,GO:0043170,GO:0043436,GO:0043603,GO:0043604,GO:0044237,GO:…	6.1.1.6	ko:K04567	ko00970,map00970	M00359,M00360	R03658	RC00055,RC00523	ko00000,ko00001,ko00002,ko01000,ko01007,ko03016	-	-	-	tRNA-synt_2,tRNA_anti-codon	non_pathogenic	-	N	non_pathogenic	-	-	-	-	-	-	chromosome
Pse_0320	-2.08206	7.20572	0.000236498	0.00272448	protein_coding transcript_biotype			EGP	Major facilitator superfamily	-	-	-	-	-	-	-	-	-	-	-	-	MFS_1	pathogenic	1: Secreted Toxin	Y	unclassified	3: Potential Secreted Virulence factor	-	-	-	-	-	chromosome
Pse_1489	-2.08137	4.75165	0.00199117	0.0132942	protein_coding transcript_biotype	pqqE	PqqA peptide cyclase	S	Pyrroloquinoline quinone biosynthesis protein E	pqqE	GO:0006082,GO:0006464,GO:0006732,GO:0006766,GO:0006767,GO:0006807,GO:0008150,GO:0008152,GO:0009058,GO:0009108,GO:0009110,GO:0009987,GO:0016053,GO:0018130,GO:0018189,GO:0018193,GO:0018212,GO:0019538,GO:0019752,GO:0034641,GO:0036211,GO:0042180,GO:0042181,GO:0042364,GO:0043170,GO:0043412,GO:0043436,GO:0044237,GO:0044238,GO:0044249,GO:0044260,GO:0044267,GO:0044271,GO:0044281,GO:0044283,GO:0046394,GO:…	-	ko:K06139	-	-	-	-	ko00000	-	-	-	Fer4_12,Fer4_14,Radical_SAM,SPASM	non_pathogenic	-	N	pathogenic	2: Non-secreted Virulence factor	-	-	-	-	-	unclassified
Pse_1609	-2.07846	4.5487	0.0108843	0.0462338	protein_coding transcript_biotype	epsF_1	Type II secretion system protein F	NU	general secretion pathway protein	gspF	-	-	ko:K02455	ko03070,ko05111,map03070,map05111	M00331	-	-	ko00000,ko00001,ko00002,ko02044	3.A.15	-	-	T2SSF	non_pathogenic	-	N	non_pathogenic	-	-	-	-	-	-	unclassified
Pse_1084	-2.07162	1.30417	0.0509162	0.140825	protein_coding transcript_biotype	murC	UDP-N-acetylmuramate--L-alanine ligase	M	Belongs to the MurCDEF family	murC	GO:0000166,GO:0000270,GO:0000287,GO:0003674,GO:0003824,GO:0005488,GO:0005524,GO:0006022,GO:0006023,GO:0006024,GO:0006807,GO:0008144,GO:0008150,GO:0008152,GO:0008763,GO:0009058,GO:0009059,GO:0009252,GO:0009273,GO:0009987,GO:0016874,GO:0016879,GO:0016881,GO:0017076,GO:0030203,GO:0030554,GO:0032553,GO:0032555,GO:0032559,GO:0034645,GO:0035639,GO:0036094,GO:0042546,GO:0043167,GO:0043168,GO:0043169,GO:…	6.3.2.8	ko:K01924	ko00471,ko00550,ko01100,map00471,map00550,map01100	-	R03193	RC00064,RC00141	ko00000,ko00001,ko01000,ko01011	-	-	iECP_1309.ECP_0093	Mur_ligase,Mur_ligase_C,Mur_ligase_M	non_pathogenic	-	Y	unclassified	3: Potential Secreted Virulence factor	-	-	-	-	-	unclassified
Pse_0116	-2.06814	7.96486	0.000141536	0.00186759	protein_coding transcript_biotype	comEC	ComE operon protein 3	S	DNA internalization-related competence protein ComEC Rec2	ycaI	GO:0005575,GO:0005623,GO:0005886,GO:0016020,GO:0044464,GO:0071944	-	ko:K02238	-	M00429	-	-	ko00000,ko00002,ko02044	3.A.11.1,3.A.11.2	-	-	Competence,DUF4131,Lactamase_B	non_pathogenic	-	N	non_pathogenic	-	-	-	-	-	-	chromosome
Pse_1671	-2.06702	7.77028	0.000253532	0.00285694	protein_coding transcript_biotype			P	NMT1/THI5 like	-	-	-	ko:K02051	-	M00188	-	-	ko00000,ko00002,ko02000	3.A.1.16,3.A.1.17	-	-	NMT1	non_pathogenic	-	N	non_pathogenic	-	-	-	-	-	-	chromosome
Pse_5934	-2.06595	2.36645	0.0645368	0.164591	protein_coding transcript_biotype			M	Acyltransferase	ycdQ	-	-	-	-	-	-	-	-	-	-	-	Glycos_transf_2,Lip_A_acyltrans	non_pathogenic	-	N	unclassified	4: Potential Non-secreted Virulence factor	-	-	-	-	-	unclassified
Pse_4454	-2.06459	3.77701	0.000799189	0.00677277	protein_coding transcript_biotype	mtnX	2-hydroxy-3-keto-5-methylthiopentenyl-1-phosphate phosphatase	E	conserved protein, possibly involved in methylthioadenosine recycling	-	-	-	-	-	-	-	-	-	-	-	-	HAD	non_pathogenic	-	N	unclassified	4: Potential Non-secreted Virulence factor	-	-	-	-	-	unclassified
Pse_0507	-2.06292	4.5367	0.000444206	0.00432556	protein_coding transcript_biotype	puuD	Gamma-glutamyl-gamma-aminobutyrate hydrolase PuuD	E	Gamma-glutamyl-gamma-aminobutyrate hydrolase	spuA	-	-	ko:K07010	-	-	-	-	ko00000,ko01002	-	-	-	Peptidase_C26	non_pathogenic	-	Y	unclassified	3: Potential Secreted Virulence factor	-	-	-	-	-	chromosome
Pse_5450	-2.06201	5.17247	0.00552547	0.0285741	protein_coding transcript_biotype	pabC	Aminodeoxychorismate lyase	EH	4-amino-4-deoxychorismate lyase	pabC	GO:0003674,GO:0003824,GO:0005488,GO:0006082,GO:0006575,GO:0006725,GO:0006732,GO:0006760,GO:0006807,GO:0008144,GO:0008150,GO:0008152,GO:0008696,GO:0009987,GO:0016829,GO:0016830,GO:0016833,GO:0019752,GO:0019842,GO:0030170,GO:0034641,GO:0036094,GO:0042558,GO:0043167,GO:0043168,GO:0043436,GO:0043603,GO:0044237,GO:0044281,GO:0046483,GO:0048037,GO:0050662,GO:0051186,GO:0070279,GO:0071704,GO:0097159,GO:…	4.1.3.38	ko:K02619	ko00790,map00790	-	R05553	RC01843,RC02148	ko00000,ko00001,ko01000	-	-	iAPECO1_1312.APECO1_177,iE2348C_1286.E2348C_1188,iECED1_1282.ECED1_1239,iECNA114_1301.ECNA114_1153,iECOK1_1307.ECOK1_1203,iECS88_1305.ECS88_1110,iECSF_1327.ECSF_0995,iECUMN_1333.ECUMN_1273,iJN746.PP_1917,iPC815.YPO1603,iUMN146_1321.UM146_11845,iUTI89_1310.UTI89_C1222,ic_1306.c1366	Aminotran_4	non_pathogenic	-	N	unclassified	4: Potential Non-secreted Virulence factor	-	-	-	-	-	unclassified
Pse_4579	-2.05426	4.62757	0.00400189	0.0227688	protein_coding transcript_biotype	puuC_3	NADP/NAD-dependent aldehyde dehydrogenase PuuC	C	belongs to the aldehyde dehydrogenase family	aldH	-	1.2.1.54,1.2.1.99	ko:K09472,ko:K12254	ko00330,ko01100,map00330,map01100	M00136	R02549,R03177,R07417,R07418	RC00080	ko00000,ko00001,ko00002,ko01000	-	-	iJN746.PP_5278	Aldedh	non_pathogenic	-	N	pathogenic	2: Non-secreted Virulence factor	-	-	-	-	-	unclassified
Pse_4172	-2.0459	2.62329	0.0118951	0.0491519	protein_coding transcript_biotype	yidC	Membrane protein insertase YidC	U	Required for the insertion and or proper folding and or complex formation of integral membrane proteins into the membrane. Involved in integration of membrane proteins that insert both dependently and independently of the Sec translocase complex, as well as at least some lipoproteins. Aids folding of multispanning membrane proteins	yidC	GO:0003674,GO:0005215,GO:0005575,GO:0005623,GO:0005886,GO:0005887,GO:0006457,GO:0006810,GO:0008104,GO:0008150,GO:0008565,GO:0009987,GO:0015031,GO:0015833,GO:0016020,GO:0016021,GO:0016043,GO:0022607,GO:0031224,GO:0031226,GO:0032977,GO:0033036,GO:0034613,GO:0042886,GO:0043933,GO:0044085,GO:0044425,GO:0044459,GO:0044464,GO:0045184,GO:0051179,GO:0051205,GO:0051234,GO:0051259,GO:0051260,GO:0051641,GO:…	-	ko:K03217	ko02024,ko03060,ko03070,map02024,map03060,map03070	M00335	-	-	ko00000,ko00001,ko00002,ko02044,ko03029	2.A.9	-	-	60KD_IMP,YidC_periplas	non_pathogenic	-	N	pathogenic	2: Non-secreted Virulence factor	-	-	-	-	-	unclassified
Pse_2337	-2.04467	4.34535	0.000691284	0.00599301	protein_coding transcript_biotype	hflX	GTPase HflX	S	GTPase that associates with the 50S ribosomal subunit and may have a role during protein synthesis or ribosome biogenesis	hflX	GO:0000166,GO:0001882,GO:0001883,GO:0003674,GO:0003676,GO:0003723,GO:0003824,GO:0003924,GO:0005488,GO:0005524,GO:0005525,GO:0005575,GO:0005622,GO:0005623,GO:0005737,GO:0005829,GO:0006412,GO:0006414,GO:0006417,GO:0006464,GO:0006468,GO:0006518,GO:0006793,GO:0006796,GO:0006807,GO:0006950,GO:0006996,GO:0008144,GO:0008150,GO:0008152,GO:0009058,GO:0009059,GO:0009266,GO:0009408,GO:0009628,GO:0009889,GO:…	-	ko:K03665	-	-	-	-	ko00000,ko03009	-	-	-	GTP-bdg_M,GTP-bdg_N,MMR_HSR1	non_pathogenic	-	N	non_pathogenic	-	-	-	-	-	-	unclassified
Pse_3278	-2.0442	5.68527	0.00250957	0.0160494	protein_coding transcript_biotype			S	ATPase, AAA	HA62_21050	-	-	-	-	-	-	-	-	-	-	-	AAA,AAA_5	non_pathogenic	-	N	non_pathogenic	-	-	-	-	-	-	unclassified
Pse_5637	-2.04365	5.49965	0.0431455	0.125876	protein_coding transcript_biotype	fecA_2	Fe(3+) dicitrate transport protein FecA	P	receptor	fecA	-	-	ko:K16091	-	-	-	-	ko00000,ko02000	1.B.14.1.14	-	-	Plug,STN,TonB_dep_Rec	non_pathogenic	-	N	non_pathogenic	-	-	-	-	-	-	unclassified
Pse_5497	-2.0411	1.10712	0.0470234	0.132907	protein_coding transcript_biotype	sdhA	Succinate dehydrogenase flavoprotein subunit	C	Belongs to the FAD-dependent oxidoreductase 2 family. FRD SDH subfamily	sdhA	GO:0000104,GO:0000166,GO:0003674,GO:0003824,GO:0005488,GO:0005575,GO:0005622,GO:0005623,GO:0005886,GO:0006082,GO:0006091,GO:0006099,GO:0006101,GO:0008150,GO:0008152,GO:0009055,GO:0009060,GO:0009061,GO:0009987,GO:0015980,GO:0016020,GO:0016491,GO:0016627,GO:0016999,GO:0017144,GO:0019752,GO:0022900,GO:0032991,GO:0036094,GO:0043167,GO:0043168,GO:0043436,GO:0044237,GO:0044238,GO:0044281,GO:0044424,GO:…	1.3.5.1,1.3.5.4	ko:K00239	ko00020,ko00190,ko00650,ko00720,ko01100,ko01110,ko01120,ko01130,ko01200,ko05134,map00020,map00190,map00650,map00720,map01100,map01110,map01120,map01130,map01200,map05134	M00009,M00011,M00149,M00173,M00374,M00376	R02164	RC00045	ko00000,ko00001,ko00002,ko01000	-	-	iE2348C_1286.E2348C_0603,iJN746.PP_4191,iPC815.YPO1111	FAD_binding_2,Succ_DH_flav_C	non_pathogenic	-	N	non_pathogenic	-	-	-	-	-	-	unclassified
Pse_2864	-2.03346	5.31055	0.00231968	0.0151735	protein_coding transcript_biotype	arnB_1	UDP-4-amino-4-deoxy-L-arabinose--oxoglutarate aminotransferase	E	Belongs to the DegT DnrJ EryC1 family	-	-	-	-	-	-	-	-	-	-	-	-	DegT_DnrJ_EryC1	non_pathogenic	-	N	unclassified	4: Potential Non-secreted Virulence factor	-	-	-	-	-	unclassified
Pse_1018	-2.03013	4.35777	0.000810447	0.00683451	protein_coding transcript_biotype			S	protein conserved in bacteria	tctC	-	-	ko:K07795	ko02020,map02020	-	-	-	ko00000,ko00001,ko02000	2.A.80.1	-	-	TctC	non_pathogenic	-	N	non_pathogenic	-	-	-	-	-	-	unclassified
Pse_2488	-2.02677	4.81921	0.0177966	0.0661255	protein_coding transcript_biotype			F	TRSP domain C terminus to PRTase_2	-	-	-	-	-	-	-	-	-	-	-	-	PRTase_2,TRSP	non_pathogenic	-	N	non_pathogenic	-	-	-	-	-	-	unclassified
Pse_0482	-2.02414	0.11208	0.0198371	0.0714939	protein_coding transcript_biotype			O	Aspartyl protease	orf	-	-	ko:K06985	ko04112,map04112	-	-	-	ko00000,ko00001	-	-	-	gag-asp_proteas	non_pathogenic	-	N	non_pathogenic	-	-	-	-	-	-	unclassified
Pse_4829	-2.02248	7.48449	0.000840874	0.00703363	protein_coding transcript_biotype			S	PFAM ATPase associated with various cellular activities	moxR	-	-	ko:K03924	-	-	-	-	ko00000,ko01000	-	-	-	AAA_3	non_pathogenic	-	N	unclassified	4: Potential Non-secreted Virulence factor	-	-	-	-	-	chromosome
Pse_1322	-2.02246	8.57661	0.000148529	0.00193087	protein_coding transcript_biotype	moaD	Molybdopterin synthase sulfur carrier subunit	H	Involved in sulfur transfer in the conversion of molybdopterin precursor Z to molybdopterin	moaD	GO:0005575,GO:0005622,GO:0005623,GO:0005737,GO:0005829,GO:0006732,GO:0006777,GO:0006793,GO:0006796,GO:0006807,GO:0008150,GO:0008152,GO:0009058,GO:0009108,GO:0009987,GO:0018130,GO:0019538,GO:0019637,GO:0019720,GO:0043170,GO:0043545,GO:0044237,GO:0044238,GO:0044249,GO:0044260,GO:0044267,GO:0044424,GO:0044444,GO:0044464,GO:0046483,GO:0051186,GO:0051188,GO:0051189,GO:0071704,GO:0090407,GO:1901360,GO:…	-	ko:K03636	ko04122,map04122	-	-	-	ko00000,ko00001	-	-	iE2348C_1286.E2348C_0736,iEC55989_1330.EC55989_0827,iG2583_1286.G2583_1012,iLF82_1304.LF82_1368,iNRG857_1313.NRG857_03495,iSFV_1184.SFV_0767,iSF_1195.SF0734,iSFxv_1172.SFxv_0800,iSSON_1240.SSON_0763,iS_1188.S0775	ThiS	non_pathogenic	-	N	non_pathogenic	-	-	-	-	-	-	chromosome
Pse_5495	-2.02233	-0.0491502	0.00981933	0.0427242	protein_coding transcript_biotype	lldD_2	L-lactate dehydrogenase	C	Catalyzes the conversion of L-lactate to pyruvate. Is coupled to the respiratory chain	lldD	GO:0000166,GO:0003674,GO:0003824,GO:0004457,GO:0004459,GO:0004460,GO:0005488,GO:0005575,GO:0005623,GO:0005886,GO:0005975,GO:0005996,GO:0006004,GO:0006082,GO:0006089,GO:0006090,GO:0006091,GO:0006096,GO:0006139,GO:0006163,GO:0006164,GO:0006165,GO:0006725,GO:0006732,GO:0006733,GO:0006753,GO:0006754,GO:0006757,GO:0006793,GO:0006796,GO:0006807,GO:0008150,GO:0008152,GO:0009056,GO:0009058,GO:0009060,GO:…	1.1.2.3	ko:K00101	ko00620,ko01100,map00620,map01100	-	R00196	RC00044	ko00000,ko00001,ko01000	-	-	iECOK1_1307.ECOK1_4049,iJN746.PP_4736	FMN_dh	non_pathogenic	-	N	unclassified	4: Potential Non-secreted Virulence factor	-	-	-	-	-	unclassified
Pse_4323	-2.022	5.75782	0.00173359	0.0120901	protein_coding transcript_biotype			G	COG2133 Glucose sorbosone dehydrogenases	IV02_03800	-	-	-	-	-	-	-	-	-	-	-	GSDH	non_pathogenic	-	N	non_pathogenic	-	-	-	-	-	-	unclassified
Pse_4570	-2.02115	5.57848	0.000156514	0.00200137	protein_coding transcript_biotype	Zinc-type alcohol dehydrogenase-like protein		C	Belongs to the zinc-containing alcohol dehydrogenase family. Quinone oxidoreductase subfamily	-	-	-	-	-	-	-	-	-	-	-	-	ADH_N,ADH_zinc_N_2	non_pathogenic	-	Y	unclassified	3: Potential Secreted Virulence factor	-	-	-	-	-	unclassified
Pse_5914	-2.01908	4.0149	0.0593679	0.155453	protein_coding transcript_biotype	guaA	GMP synthase [glutamine-hydrolyzing]	F	Catalyzes the synthesis of GMP from XMP	guaA	GO:0003674,GO:0003824,GO:0003921,GO:0003922,GO:0005488,GO:0005515,GO:0005575,GO:0005622,GO:0005623,GO:0005737,GO:0005829,GO:0006139,GO:0006163,GO:0006164,GO:0006177,GO:0006725,GO:0006753,GO:0006793,GO:0006796,GO:0006807,GO:0008150,GO:0008152,GO:0009058,GO:0009116,GO:0009117,GO:0009119,GO:0009123,GO:0009124,GO:0009126,GO:0009127,GO:0009150,GO:0009152,GO:0009156,GO:0009161,GO:0009163,GO:0009165,GO:…	6.3.5.2	ko:K01951	ko00230,ko00983,ko01100,map00230,map00983,map01100	M00050	R01230,R01231,R08244	RC00010,RC00204	ko00000,ko00001,ko00002,ko01000,ko01002	-	-	iJN746.PP_1032,iSF_1195.SF2553,iSFxv_1172.SFxv_2808,iS_1188.S2725,iYL1228.KPN_02833	GATase,GMP_synt_C,NAD_synthase	non_pathogenic	-	N	pathogenic	2: Non-secreted Virulence factor	-	-	-	-	-	unclassified
Pse_0158	-2.01804	4.20282	0.0086399	0.0389097	protein_coding transcript_biotype			K	TRANSCRIPTIONal	-	-	-	-	-	-	-	-	-	-	-	-	HTH_3,HTH_31	non_pathogenic	-	N	unclassified	4: Potential Non-secreted Virulence factor	-	-	-	-	-	unclassified
Pse_4705	-2.01571	7.05341	0.00500091	0.0264715	protein_coding transcript_biotype	gmk	Guanylate kinase	F	Essential for recycling GMP and indirectly, cGMP	gmk	GO:0003674,GO:0003824,GO:0004385,GO:0005488,GO:0005515,GO:0005575,GO:0005622,GO:0005623,GO:0005737,GO:0005829,GO:0006139,GO:0006163,GO:0006725,GO:0006753,GO:0006793,GO:0006796,GO:0006807,GO:0008150,GO:0008152,GO:0009058,GO:0009116,GO:0009117,GO:0009119,GO:0009123,GO:0009126,GO:0009132,GO:0009135,GO:0009150,GO:0009161,GO:0009165,GO:0009167,GO:0009179,GO:0009185,GO:0009259,GO:0009987,GO:0015949,GO:…	2.7.4.8	ko:K00942	ko00230,ko01100,map00230,map01100	M00050	R00332,R02090	RC00002	ko00000,ko00001,ko00002,ko01000	-	-	iAPECO1_1312.APECO1_2813,iPC815.YPO0040,iSBO_1134.SBO_3729,iSFV_1184.SFV_3881,iSFxv_1172.SFxv_4016,iUTI89_1310.UTI89_C4193	Guanylate_kin	non_pathogenic	-	Y	pathogenic	1: Secreted Virulence factor	-	-	-	-	-	unclassified
Pse_5781	-2.01462	3.97174	0.00942412	0.0413939	protein_coding transcript_biotype	degP	Periplasmic serine endoprotease DegP	M	Belongs to the peptidase S1C family	mucD	GO:0003674,GO:0003824,GO:0004175,GO:0004252,GO:0005575,GO:0005623,GO:0006508,GO:0006807,GO:0008150,GO:0008152,GO:0008233,GO:0008236,GO:0016787,GO:0017171,GO:0019538,GO:0030288,GO:0030313,GO:0031975,GO:0042597,GO:0043170,GO:0044238,GO:0044464,GO:0070011,GO:0071704,GO:0140096,GO:1901564	3.4.21.107	ko:K04771	ko01503,ko02020,map01503,map02020	M00728	-	-	ko00000,ko00001,ko00002,ko01000,ko01002,ko03110	-	-	-	PDZ_2,Trypsin_2	non_pathogenic	-	N	non_pathogenic	-	-	-	-	-	-	unclassified
Pse_4264	-2.01228	7.95074	0.000509889	0.00481967	protein_coding transcript_biotype	tobZ	nebramycin 5' synthase	O	carbamoyl transferase, NodU family	HA62_32075	-	-	ko:K00612	-	-	-	-	ko00000,ko01000	-	-	-	Carbam_trans_C,Carbam_trans_N	non_pathogenic	-	N	unclassified	4: Potential Non-secreted Virulence factor	-	-	-	-	-	unclassified
Pse_0697	-2.00886	5.36246	0.00532071	0.0277376	protein_coding transcript_biotype	thyA	Thymidylate synthase	F	Catalyzes the reductive methylation of 2'-deoxyuridine- 5'-monophosphate (dUMP) to 2'-deoxythymidine-5'-monophosphate (dTMP) while utilizing 5,10-methylenetetrahydrofolate (mTHF) as the methyl donor and reductant in the reaction, yielding dihydrofolate (DHF) as a by-product. This enzymatic reaction provides an intracellular de novo source of dTMP, an essential precursor for DNA biosynthesis	thyA	GO:0003674,GO:0003824,GO:0004799,GO:0006139,GO:0006725,GO:0006753,GO:0006793,GO:0006796,GO:0006807,GO:0008150,GO:0008152,GO:0008168,GO:0009058,GO:0009117,GO:0009165,GO:0009262,GO:0009263,GO:0009265,GO:0009394,GO:0009987,GO:0016740,GO:0016741,GO:0018130,GO:0019438,GO:0019637,GO:0019692,GO:0032259,GO:0034641,GO:0034654,GO:0042083,GO:0044237,GO:0044238,GO:0044249,GO:0044271,GO:0044281,GO:0046385,GO:…	2.1.1.45	ko:K00560	ko00240,ko00670,ko01100,ko01523,map00240,map00670,map01100,map01523	M00053	R02101	RC00219,RC00332	ko00000,ko00001,ko00002,ko01000	-	-	-	Thymidylat_synt	non_pathogenic	-	N	non_pathogenic	-	-	-	-	-	-	unclassified
Pse_6290	-2.00736	0.927436	0.0428921	0.12542	protein_coding transcript_biotype	dctD_3	C4-dicarboxylate transport transcriptional regulatory protein DctD	T	COG2204 Response regulator containing CheY-like receiver, AAA-type ATPase, and DNA-binding domains	dctD	-	-	ko:K10126	ko02020,map02020	M00504	-	-	ko00000,ko00001,ko00002,ko02022	-	-	-	HTH_8,Response_reg,Sigma54_activat	non_pathogenic	-	N	pathogenic	2: Non-secreted Virulence factor	-	-	-	-	-	unclassified
Pse_2341	-2.00513	7.57188	0.00312906	0.0189766	protein_coding transcript_biotype	acpP_3	Acyl carrier protein	IQ	acyl carrier protein	RS00794	-	-	ko:K02078	-	-	-	-	ko00000,ko00001	-	-	-	PP-binding	non_pathogenic	-	N	unclassified	4: Potential Non-secreted Virulence factor	-	-	-	-	-	unclassified
Pse_1058	-2.00143	9.70959	0.000360647	0.0036712	protein_coding transcript_biotype	Alpha-ketoglutaric semialdehyde dehydrogenase		C	Dehydrogenase	aldH	-	1.2.1.26	ko:K13877	ko00040,ko00053,map00040,map00053	-	R00264	RC00080	ko00000,ko00001,ko01000	-	-	-	Aldedh	non_pathogenic	-	N	non_pathogenic	-	-	-	-	-	-	unclassified
Pse_5983	-1.99857	5.45617	0.0195321	0.0708897	protein_coding transcript_biotype	ycjY	putative protein YcjY	S	Dienelactone hydrolase family	Z012_01675	-	-	ko:K06889	-	-	-	-	ko00000	-	-	-	DLH,Hydrolase_4,Peptidase_S15	non_pathogenic	-	N	unclassified	4: Potential Non-secreted Virulence factor	-	-	-	-	-	chromosome
Pse_1136	-1.99633	6.14251	0.000321646	0.00335356	protein_coding transcript_biotype	thlA_2	Acetyl-CoA acetyltransferase	I	Catalyzes the final step of fatty acid oxidation in which acetyl-CoA is released and the CoA ester of a fatty acid two carbons shorter is formed	atoB	-	2.3.1.9	ko:K00626	ko00071,ko00072,ko00280,ko00310,ko00362,ko00380,ko00620,ko00630,ko00640,ko00650,ko00720,ko00900,ko01100,ko01110,ko01120,ko01130,ko01200,ko01212,ko02020,map00071,map00072,map00280,map00310,map00362,map00380,map00620,map00630,map00640,map00650,map00720,map00900,map01100,map01110,map01120,map01130,map01200,map01212,map02020	M00088,M00095,M00373,M00374,M00375	R00238,R01177	RC00004,RC00326	ko00000,ko00001,ko00002,ko01000,ko04147	-	-	iJN746.PP_2215	Thiolase_C,Thiolase_N	non_pathogenic	-	N	unclassified	4: Potential Non-secreted Virulence factor	-	-	-	-	-	unclassified
Pse_5894	-1.99594	2.46534	0.0794936	0.190449	protein_coding transcript_biotype	aroA	3-phosphoshikimate 1-carboxyvinyltransferase	E	Catalyzes the transfer of the enolpyruvyl moiety of phosphoenolpyruvate (PEP) to the 5-hydroxyl of shikimate-3- phosphate (S3P) to produce enolpyruvyl shikimate-3-phosphate and inorganic phosphate	aroA	-	1.3.1.12,1.3.1.43,2.5.1.19	ko:K00210,ko:K00220,ko:K00800	ko00400,ko00401,ko01100,ko01110,ko01130,ko01230,map00400,map00401,map01100,map01110,map01130,map01230	M00022,M00025,M00040	R00732,R01728,R03460	RC00125,RC00350	ko00000,ko00001,ko00002,ko01000	-	-	-	EPSP_synthase,PDH	non_pathogenic	-	N	non_pathogenic	-	-	-	-	-	-	unclassified
Pse_1507	-1.9948	8.29694	0.000891863	0.00740017	protein_coding transcript_biotype	PKHD-type hydroxylase		S	PkhD-type hydroxylase	ybiX	GO:0006873,GO:0006875,GO:0006879,GO:0006950,GO:0006974,GO:0008150,GO:0009987,GO:0019725,GO:0030003,GO:0033554,GO:0042592,GO:0046916,GO:0048878,GO:0050801,GO:0050896,GO:0051716,GO:0055065,GO:0055072,GO:0055076,GO:0055080,GO:0055082,GO:0065007,GO:0065008,GO:0098771	-	ko:K07336	-	-	-	-	ko00000,ko01000	-	-	-	2OG-FeII_Oxy_3	non_pathogenic	-	N	unclassified	4: Potential Non-secreted Virulence factor	-	-	-	-	-	chromosome
Pse_0946	-1.99337	3.18875	0.00815472	0.0371898	protein_coding transcript_biotype			S	protein conserved in bacteria	yebG	-	-	ko:K09918	-	-	-	-	ko00000	-	-	-	YebG	non_pathogenic	-	N	pathogenic	2: Non-secreted Virulence factor	-	-	-	-	-	chromosome
Pse_6351	-1.99281	6.74519	0.0101178	0.0437336	protein_coding transcript_biotype	ohrB	Organic hydroperoxide resistance protein OhrB	O	Organic hydroperoxide resistance protein	ohr	-	-	-	-	-	-	-	-	-	-	-	OsmC	non_pathogenic	-	N	non_pathogenic	-	-	-	-	-	-	unclassified
Pse_2616	-1.98739	4.68999	0.014849	0.0577819	protein_coding transcript_biotype			G	Sugar ABC Transporter	-	-	-	ko:K02058	-	M00221	-	-	ko00000,ko00002,ko02000	3.A.1.2	-	-	Peripla_BP_4	non_pathogenic	-	N	pathogenic	2: Non-secreted Virulence factor	-	-	-	-	-	chromosome
Pse_0103	-1.98701	5.31458	0.00477726	0.025656	protein_coding transcript_biotype	mlaE	Intermembrane phospholipid transport system permease protein MlaE	Q	COG0767 ABC-type transport system involved in resistance to organic solvents, permease component	mlaE	GO:0005575,GO:0005623,GO:0005886,GO:0016020,GO:0044464,GO:0071944	-	ko:K02066	ko02010,map02010	M00210,M00669,M00670	-	-	ko00000,ko00001,ko00002,ko02000	3.A.1.27	-	-	MlaE	non_pathogenic	-	N	non_pathogenic	-	-	-	-	-	-	unclassified
Pse_5581	-1.98352	-0.386928	0.0199248	0.0717099	protein_coding transcript_biotype			F	cytosine transport	-	-	-	-	-	-	-	-	-	-	-	-	Transp_cyt_pur	non_pathogenic	-	N	unclassified	4: Potential Non-secreted Virulence factor	-	-	-	-	-	unclassified
Pse_4331	-1.96523	2.83598	0.0226535	0.0784662	protein_coding transcript_biotype	hisQ_2	Histidine transport system permease protein HisQ	P	arginine transporter permease subunit ArtQ	artQ	GO:0003333,GO:0005575,GO:0005623,GO:0005886,GO:0005887,GO:0006810,GO:0006811,GO:0006812,GO:0006820,GO:0006855,GO:0006865,GO:0008150,GO:0015711,GO:0015802,GO:0015807,GO:0015809,GO:0015849,GO:0015893,GO:0016020,GO:0016021,GO:0031224,GO:0031226,GO:0034220,GO:0042221,GO:0042493,GO:0043090,GO:0044425,GO:0044459,GO:0044464,GO:0046942,GO:0050896,GO:0051179,GO:0051234,GO:0055085,GO:0071702,GO:0071705,GO:…	-	ko:K09999	ko02010,map02010	M00229	-	-	ko00000,ko00001,ko00002,ko02000	3.A.1.3.3	-	iAF1260.b0862,iB21_1397.B21_00873,iBWG_1329.BWG_0715,iE2348C_1286.E2348C_0859,iEC55989_1330.EC55989_0907,iECABU_c1320.ECABU_c09030,iECBD_1354.ECBD_2732,iECB_1328.ECB_00867,iECDH10B_1368.ECDH10B_0932,iECDH1ME8569_1439.ECDH1ME8569_0814,iECD_1391.ECD_00867,iECH74115_1262.ECH74115_1022,iECIAI1_1343.ECIAI1_0901,iECIAI39_1322.ECIAI39_0842,iECNA114_1301.ECNA114_0804,iECO103_1326.ECO103_0906,iECO111_1330…	BPD_transp_1	non_pathogenic	-	N	non_pathogenic	-	-	-	-	-	-	unclassified
Pse_3709	-1.96142	8.25122	0.000182113	0.00222224	protein_coding transcript_biotype			S	ATPase, AAA	-	-	-	ko:K06923	-	-	-	-	ko00000	-	-	-	DUF815	non_pathogenic	-	N	non_pathogenic	-	-	-	-	-	-	chromosome
Pse_6230	-1.95972	4.53165	0.00172548	0.0120667	ncRNA transcript_biotype		ncRNA description	-	-	-	-	-	-	-	-	-	-	-	-	-	-	-	non_pathogenic	-	N	unclassified	4: Potential Non-secreted Virulence factor	-	-	-	-	-	unclassified
Pse_4753	-1.95822	1.49288	0.0153849	0.0590344	protein_coding transcript_biotype			C	4Fe-4S dicluster domain	-	-	-	-	-	-	-	-	-	-	-	-	Fer4,Fer4_4	non_pathogenic	-	N	non_pathogenic	-	-	-	-	-	-	unclassified
Pse_0363	-1.95484	2.86578	0.0090514	0.0402515	protein_coding transcript_biotype	ccmF	Cytochrome c-type biogenesis protein CcmF	O	Cytochrome c-type biogenesis protein	ccmF	GO:0003674,GO:0005488,GO:0005575,GO:0005623,GO:0005886,GO:0005887,GO:0006464,GO:0006807,GO:0008150,GO:0008152,GO:0009987,GO:0016020,GO:0016021,GO:0016043,GO:0017003,GO:0017004,GO:0017006,GO:0018063,GO:0019538,GO:0020037,GO:0022607,GO:0031224,GO:0031226,GO:0034622,GO:0036211,GO:0043170,GO:0043412,GO:0043933,GO:0044085,GO:0044237,GO:0044238,GO:0044260,GO:0044267,GO:0044425,GO:0044459,GO:0044464,GO:…	-	ko:K02198	-	-	-	-	ko00000,ko02000	9.B.14.1	-	-	CcmF_C,Cytochrom_C_asm	non_pathogenic	-	N	unclassified	4: Potential Non-secreted Virulence factor	-	-	-	-	-	unclassified
Pse_6014	-1.95459	9.97648	0.000809455	0.00683451	protein_coding transcript_biotype	ftsE	Cell division ATP-binding protein FtsE	D	cell division ATP-binding protein FtsE	ftsE	GO:0000166,GO:0003674,GO:0005488,GO:0005524,GO:0005575,GO:0005622,GO:0005623,GO:0005737,GO:0005886,GO:0008144,GO:0008150,GO:0009898,GO:0009987,GO:0016020,GO:0017076,GO:0019897,GO:0019898,GO:0030554,GO:0031234,GO:0032153,GO:0032553,GO:0032555,GO:0032559,GO:0035639,GO:0036094,GO:0042221,GO:0043167,GO:0043168,GO:0044424,GO:0044425,GO:0044459,GO:0044464,GO:0046677,GO:0050896,GO:0051301,GO:0071944,GO:…	-	ko:K09812	ko02010,map02010	M00256	-	-	ko00000,ko00001,ko00002,ko02000,ko03036	3.A.1.140	-	-	ABC_tran	non_pathogenic	-	N	unclassified	4: Potential Non-secreted Virulence factor	-	-	-	-	-	unclassified
Pse_1475	-1.94802	8.03664	0.00488553	0.0260209	protein_coding transcript_biotype	dppB_1	Dipeptide transport system permease protein DppB	P	COG0601 ABC-type dipeptide oligopeptide nickel transport systems, permease components	dppB	-	-	ko:K12369,ko:K19227	ko01503,ko02010,map01503,map02010	M00324,M00739	-	-	ko00000,ko00001,ko00002,ko02000	3.A.1.5,3.A.1.5.5	-	-	BPD_transp_1	non_pathogenic	-	N	non_pathogenic	-	-	-	-	-	-	unclassified
Pse_4297	-1.94719	4.63474	0.00684285	0.0329854	protein_coding transcript_biotype	gcvA_2	Glycine cleavage system transcriptional activator	K	LysR substrate binding domain	-	-	-	-	-	-	-	-	-	-	-	-	HTH_1,LysR_substrate	non_pathogenic	-	N	non_pathogenic	-	-	-	-	-	-	unclassified
Pse_3430	-1.94709	2.67643	0.0038847	0.0223262	protein_coding transcript_biotype			L	the delta' subunit seems to interact with the gamma subunit to transfer the beta subunit on the DNA	holB	-	2.7.7.7	ko:K02341	ko00230,ko00240,ko01100,ko03030,ko03430,ko03440,map00230,map00240,map01100,map03030,map03430,map03440	M00260	R00375,R00376,R00377,R00378	RC02795	ko00000,ko00001,ko00002,ko01000,ko03032,ko03400	-	-	-	DNA_pol3_delta2,DNApol3-delta_C	non_pathogenic	-	N	non_pathogenic	-	-	-	-	-	-	unclassified
Pse_3700	-1.94684	4.47309	0.0197911	0.0714277	ncRNA transcript_biotype		ncRNA description	-	-	-	-	-	-	-	-	-	-	-	-	-	-	-	non_pathogenic	-	N	unclassified	4: Potential Non-secreted Virulence factor	-	-	-	-	-	unclassified
Pse_4628	-1.94172	9.17348	0.000286378	0.00312221	protein_coding transcript_biotype	atpB	ATP synthase subunit a	C	it plays a direct role in the translocation of protons across the membrane	atpB	GO:0003674,GO:0003824,GO:0005215,GO:0005575,GO:0005622,GO:0005623,GO:0005886,GO:0005887,GO:0006139,GO:0006163,GO:0006164,GO:0006725,GO:0006753,GO:0006754,GO:0006793,GO:0006796,GO:0006807,GO:0006810,GO:0006811,GO:0006812,GO:0008150,GO:0008152,GO:0008324,GO:0009058,GO:0009117,GO:0009123,GO:0009124,GO:0009126,GO:0009127,GO:0009141,GO:0009142,GO:0009144,GO:0009145,GO:0009150,GO:0009152,GO:0009156,GO:…	-	ko:K02108	ko00190,ko00195,ko01100,map00190,map00195,map01100	M00157	-	-	ko00000,ko00001,ko00002,ko00194,ko03110	3.A.2.1	-	iAPECO1_1312.APECO1_2725,iE2348C_1286.E2348C_4048,iEC042_1314.EC042_4125,iECABU_c1320.ECABU_c42230,iECED1_1282.ECED1_4428,iECIAI39_1322.ECIAI39_4342,iECNA114_1301.ECNA114_3887,iECOK1_1307.ECOK1_4187,iECP_1309.ECP_3937,iECS88_1305.ECS88_4160,iECSF_1327.ECSF_3586,iECUMN_1333.ECUMN_4268,iEcSMS35_1347.EcSMS35_4106,iLF82_1304.LF82_0192,iNRG857_1313.NRG857_18615,iUMN146_1321.UM146_18880,iUMNK88_1353.UM…	ATP-synt_A	non_pathogenic	-	N	non_pathogenic	-	-	-	-	-	-	unclassified
Pse_4893	-1.94061	9.1453	0.000690335	0.00599301	protein_coding transcript_biotype	pfyP	Blue-light photoreceptor	T	COG2202 FOG PAS PAC domain	-	-	-	-	-	-	-	-	-	-	-	-	PAS_9,SpoIIE	non_pathogenic	-	Y	unclassified	3: Potential Secreted Virulence factor	-	-	-	-	-	unclassified
Pse_3804	-1.93905	3.20312	0.00215765	0.0142581	protein_coding transcript_biotype	fdx_2	Ferredoxin	C	Ferredoxin	fdx1	-	-	-	-	-	-	-	-	-	-	-	Fer4	non_pathogenic	-	N	pathogenic	2: Non-secreted Virulence factor	-	-	-	-	-	unclassified
Pse_4206	-1.93898	5.02644	0.00400583	0.0227688	protein_coding transcript_biotype	kdgR_1	Pectin degradation repressor protein KdgR	K	transcriptional regulator	kdgR	GO:0003674,GO:0003676,GO:0003677,GO:0003700,GO:0005488,GO:0005575,GO:0005622,GO:0005623,GO:0005737,GO:0005829,GO:0006355,GO:0008150,GO:0009889,GO:0009890,GO:0009892,GO:0010468,GO:0010556,GO:0010558,GO:0010605,GO:0010629,GO:0019219,GO:0019222,GO:0031323,GO:0031324,GO:0031326,GO:0031327,GO:0044424,GO:0044444,GO:0044464,GO:0045892,GO:0045934,GO:0048519,GO:0048523,GO:0050789,GO:0050794,GO:0051171,GO:…	-	ko:K19333	-	-	-	-	ko00000,ko03000	-	-	-	HTH_IclR,IclR	non_pathogenic	-	N	pathogenic	2: Non-secreted Virulence factor	-	-	-	-	-	unclassified
Pse_4830	-1.93728	8.89289	0.0048175	0.0257382	protein_coding transcript_biotype	dnaB	Replicative DNA helicase	L	it exhibits DNA-dependent ATPase activity and contains distinct active sites for ATP binding, DNA binding, and interaction with DnaC protein, primase, and other prepriming proteins	dnaB	GO:0003674,GO:0003678,GO:0003824,GO:0004386,GO:0005488,GO:0005515,GO:0005575,GO:0005622,GO:0005623,GO:0005737,GO:0005829,GO:0006139,GO:0006259,GO:0006260,GO:0006261,GO:0006268,GO:0006725,GO:0006807,GO:0006996,GO:0008150,GO:0008152,GO:0009058,GO:0009059,GO:0009314,GO:0009628,GO:0009987,GO:0010212,GO:0016043,GO:0016462,GO:0016787,GO:0016817,GO:0016818,GO:0017111,GO:0032392,GO:0032508,GO:0034641,GO:…	3.6.4.12	ko:K02314	ko03030,ko04112,map03030,map04112	-	-	-	ko00000,ko00001,ko01000,ko03032	-	-	-	DnaB,DnaB_C	non_pathogenic	-	N	unclassified	4: Potential Non-secreted Virulence factor	-	-	-	-	-	unclassified
Pse_1674	-1.93489	-0.350626	0.0366867	0.111508	protein_coding transcript_biotype	btuD_3	Vitamin B12 import ATP-binding protein BtuD	P	Part of the ABC transporter complex PotABCD involved in spermidine putrescine import. Responsible for energy coupling to the transport system	fbpC	-	3.6.3.30	ko:K02010	ko02010,map02010	M00190	-	-	ko00000,ko00001,ko00002,ko01000,ko02000	3.A.1.10	-	-	ABC_tran,TOBE_2	non_pathogenic	-	N	non_pathogenic	-	-	-	-	-	-	unclassified
Pse_2721	-1.93409	1.29171	0.0277447	0.0907991	protein_coding transcript_biotype	hisC_5	Histidinol-phosphate aminotransferase	E	decarboxylates L-threonine-O-3-phosphate to yield (R)-1-amino-2-propanol O-2-phosphate, the precursor for the linkage between the nucleotide loop and the corrin ring in cobalamin	cobC	-	2.6.1.9	ko:K00817,ko:K02225	ko00340,ko00350,ko00360,ko00400,ko00401,ko00860,ko00960,ko01100,ko01110,ko01130,ko01230,map00340,map00350,map00360,map00400,map00401,map00860,map00960,map01100,map01110,map01130,map01230	M00026,M00122	R00694,R00734,R03243,R06529,R07302	RC00006,RC00090,RC00096,RC00888	ko00000,ko00001,ko00002,ko01000,ko01007	-	-	-	Aminotran_1_2	non_pathogenic	-	N	unclassified	4: Potential Non-secreted Virulence factor	-	-	-	-	-	unclassified
Pse_3987	-1.93285	5.05242	0.0929499	0.210678	protein_coding transcript_biotype			S	Conserved protein domain typically associated with flavoprotein oxygenases DIM6 NTAB family	IV02_24660	-	-	-	-	-	-	-	-	-	-	-	Flavin_Reduct	non_pathogenic	-	N	pathogenic	2: Non-secreted Virulence factor	-	-	-	-	-	plasmid
Pse_3852	-1.92996	4.82261	0.000428128	0.00424102	protein_coding transcript_biotype			S	4-carboxymuconolactone decarboxylase	pcaC	-	4.1.1.44	ko:K01607	ko00362,ko01100,ko01120,ko01220,map00362,map01100,map01120,map01220	-	R03470	RC00938	ko00000,ko00001,ko01000	-	-	-	CMD	non_pathogenic	-	Y	pathogenic	1: Secreted Virulence factor	-	-	-	-	-	unclassified
Pse_2678	-1.92569	4.72844	0.0908224	0.208049	protein_coding transcript_biotype	zapE_2	Cell division protein ZapE	S	PFAM AFG1-family ATPase	-	-	-	ko:K06916	-	-	-	-	ko00000,ko03036	-	-	-	AFG1_ATPase	non_pathogenic	-	N	unclassified	4: Potential Non-secreted Virulence factor	-	-	-	-	-	unclassified
Pse_6265	-1.92374	6.5606	0.000962496	0.00782423	protein_coding transcript_biotype	fadL	Long-chain fatty acid transport protein	I	long-chain fatty acid transport protein	fadL	-	-	ko:K06076	-	-	-	-	ko00000,ko02000	1.B.9	-	-	Toluene_X	non_pathogenic	-	N	non_pathogenic	-	-	-	-	-	-	chromosome
Pse_0304	-1.9235	4.49947	0.00116165	0.00901545	protein_coding transcript_biotype	yojI	ABC transporter ATP-binding/permease protein YojI	PQ	Cyclic peptide transporter	pvdE	-	-	ko:K06160	ko02010,map02010	-	-	-	ko00000,ko00001,ko02000	3.A.1.113.2	-	-	ABC_membrane,ABC_tran	non_pathogenic	-	N	unclassified	4: Potential Non-secreted Virulence factor	-	-	-	-	-	chromosome
Pse_0678	-1.92325	6.07542	0.00631792	0.0313915	protein_coding transcript_biotype	L-talarate/galactarate dehydratase		M	mandelate racemase muconate lactonizing	-	-	-	-	-	-	-	-	-	-	-	-	MR_MLE_C,MR_MLE_N	non_pathogenic	-	N	pathogenic	2: Non-secreted Virulence factor	-	-	-	-	-	plasmid
Pse_3014	-1.92175	5.85218	0.104275	0.229006	protein_coding transcript_biotype	recA	Protein RecA	L	Can catalyze the hydrolysis of ATP in the presence of single-stranded DNA, the ATP-dependent uptake of single-stranded DNA by duplex DNA, and the ATP-dependent hybridization of homologous single-stranded DNAs. It interacts with LexA causing its activation and leading to its autocatalytic cleavage	recA	GO:0005575,GO:0005622,GO:0005623,GO:0005737,GO:0005829,GO:0044424,GO:0044444,GO:0044464	-	ko:K03553	ko03440,map03440	M00729	-	-	ko00000,ko00001,ko00002,ko03400	-	-	-	RecA	non_pathogenic	-	N	pathogenic	2: Non-secreted Virulence factor	-	-	-	-	-	chromosome
Pse_4860	-1.91039	7.61297	0.00492606	0.0261827	protein_coding transcript_biotype			K	Sigma-70, region 4	-	-	-	ko:K03088	-	-	-	-	ko00000,ko03021	-	-	-	Sigma70_r2,Sigma70_r4_2	non_pathogenic	-	N	non_pathogenic	-	-	-	-	-	-	plasmid
Pse_5788	-1.90685	4.55366	0.00373823	0.0217509	protein_coding transcript_biotype	pabC	Aminodeoxychorismate lyase	EH	4-amino-4-deoxychorismate lyase	pabC	GO:0003674,GO:0003824,GO:0005488,GO:0006082,GO:0006575,GO:0006725,GO:0006732,GO:0006760,GO:0006807,GO:0008144,GO:0008150,GO:0008152,GO:0008696,GO:0009987,GO:0016829,GO:0016830,GO:0016833,GO:0019752,GO:0019842,GO:0030170,GO:0034641,GO:0036094,GO:0042558,GO:0043167,GO:0043168,GO:0043436,GO:0043603,GO:0044237,GO:0044281,GO:0046483,GO:0048037,GO:0050662,GO:0051186,GO:0070279,GO:0071704,GO:0097159,GO:…	4.1.3.38	ko:K02619	ko00790,map00790	-	R05553	RC01843,RC02148	ko00000,ko00001,ko01000	-	-	iAPECO1_1312.APECO1_177,iE2348C_1286.E2348C_1188,iECED1_1282.ECED1_1239,iECNA114_1301.ECNA114_1153,iECOK1_1307.ECOK1_1203,iECS88_1305.ECS88_1110,iECSF_1327.ECSF_0995,iECUMN_1333.ECUMN_1273,iJN746.PP_1917,iPC815.YPO1603,iUMN146_1321.UM146_11845,iUTI89_1310.UTI89_C1222,ic_1306.c1366	Aminotran_4	non_pathogenic	-	N	unclassified	4: Potential Non-secreted Virulence factor	-	-	-	-	-	unclassified
Pse_3001	-1.90514	2.95213	0.0413686	0.121585	protein_coding transcript_biotype	secA	Protein translocase subunit SecA	U	Part of the Sec protein translocase complex. Interacts with the SecYEG preprotein conducting channel. Has a central role in coupling the hydrolysis of ATP to the transfer of proteins into and across the cell membrane, serving both as a receptor for the preprotein-SecB complex and as an ATP-driven molecular motor driving the stepwise translocation of polypeptide chains across the membrane	secA	GO:0000166,GO:0002790,GO:0003674,GO:0003824,GO:0005215,GO:0005488,GO:0005515,GO:0005524,GO:0005575,GO:0005622,GO:0005623,GO:0005737,GO:0005829,GO:0005886,GO:0005887,GO:0006457,GO:0006605,GO:0006810,GO:0006886,GO:0008104,GO:0008144,GO:0008150,GO:0008320,GO:0008565,GO:0009306,GO:0009987,GO:0015031,GO:0015399,GO:0015405,GO:0015440,GO:0015450,GO:0015462,GO:0015833,GO:0016020,GO:0016021,GO:0016462,GO:…	-	ko:K03070	ko02024,ko03060,ko03070,map02024,map03060,map03070	M00335	-	-	ko00000,ko00001,ko00002,ko02044	3.A.5.1,3.A.5.10,3.A.5.2,3.A.5.4	-	-	SEC-C,SecA_DEAD,SecA_PP_bind,SecA_SW	non_pathogenic	-	N	unclassified	4: Potential Non-secreted Virulence factor	-	-	-	-	-	unclassified
Pse_1399	-1.8972	5.34869	0.000546058	0.00507477	protein_coding transcript_biotype			-	-	-	-	-	-	-	-	-	-	-	-	-	-	-	non_pathogenic	-	N	non_pathogenic	-	-	-	-	-	-	unclassified
Pse_2574	-1.89703	-0.641332	0.0292664	0.0946389	protein_coding transcript_biotype	STAS-domain containing protein		T	Anti-anti-sigma regulatory factor (Antagonist of anti-sigma factor)	rsbV	-	-	ko:K20978	ko02020,ko02025,map02020,map02025	-	-	-	ko00000,ko00001	-	-	-	STAS_2	non_pathogenic	-	Y	unclassified	3: Potential Secreted Virulence factor	-	-	-	-	-	unclassified
Pse_0660	-1.88729	3.87712	0.0042059	0.0236327	protein_coding transcript_biotype			-	-	-	-	-	-	-	-	-	-	-	-	-	-	-	non_pathogenic	-	N	unclassified	4: Potential Non-secreted Virulence factor	-	-	-	-	-	unclassified
Pse_2214	-1.88387	5.35716	0.0021012	0.0139208	protein_coding transcript_biotype	kdsB_2	3-deoxy-manno-octulosonate cytidylyltransferase	M	Activates KDO (a required 8-carbon sugar) for incorporation into bacterial lipopolysaccharide in Gram-negative bacteria	kdsB	GO:0000271,GO:0000287,GO:0003674,GO:0003824,GO:0005488,GO:0005575,GO:0005622,GO:0005623,GO:0005737,GO:0005829,GO:0005975,GO:0005976,GO:0005996,GO:0006082,GO:0006629,GO:0008150,GO:0008152,GO:0008610,GO:0008653,GO:0008690,GO:0009058,GO:0009059,GO:0009103,GO:0009244,GO:0009311,GO:0009312,GO:0009987,GO:0016051,GO:0016053,GO:0016740,GO:0016772,GO:0016779,GO:0019294,GO:0019752,GO:0033692,GO:0034637,GO:…	2.7.7.38	ko:K00979	ko00540,ko01100,map00540,map01100	M00063	R03351,R11396	RC00152,RC00910	ko00000,ko00001,ko00002,ko01000,ko01005	-	-	iAF1260.b0918,iB21_1397.B21_00929,iBWG_1329.BWG_0770,iECBD_1354.ECBD_2677,iECB_1328.ECB_00922,iECDH10B_1368.ECDH10B_0988,iECDH1ME8569_1439.ECDH1ME8569_0869,iECD_1391.ECD_00922,iETEC_1333.ETEC_0986,iEcDH1_1363.EcDH1_2725,iEcHS_1320.EcHS_A1025,iEcolC_1368.EcolC_2678,iJO1366.b0918,iJR904.b0918,iPC815.YPO1400,iUMNK88_1353.UMNK88_1071,iY75_1357.Y75_RS04770	CTP_transf_3	non_pathogenic	-	Y	unclassified	3: Potential Secreted Virulence factor	-	-	-	-	-	unclassified
Pse_2443	-1.88203	3.50248	0.00283789	0.0176888	protein_coding transcript_biotype	purF_2	Amidophosphoribosyltransferase	F	glutamine amidotransferase	-	-	2.1.1.21	ko:K22081	ko00680,ko01120,map00680,map01120	-	R01586	RC00554	ko00000,ko00001,ko01000	-	-	-	GATase_6	non_pathogenic	-	Y	unclassified	3: Potential Secreted Virulence factor	-	-	-	-	-	unclassified
Pse_2139	-1.87968	5.73296	0.0331807	0.103502	protein_coding transcript_biotype			K	Transcriptional regulator	-	-	-	-	-	-	-	-	-	-	-	-	-	non_pathogenic	-	N	unclassified	4: Potential Non-secreted Virulence factor	-	-	-	-	-	unclassified
Pse_6127	-1.87752	9.02594	0.000421996	0.00418831	protein_coding transcript_biotype	bfrD	putative TonB-dependent receptor BfrD	P	receptor	-	-	-	ko:K16090	-	-	-	-	ko00000,ko02000	1.B.14.1.11	-	-	Plug,TonB_dep_Rec	non_pathogenic	-	N	non_pathogenic	-	-	-	-	-	-	unclassified
Pse_1675	-1.87329	2.30347	0.0124207	0.0503415	protein_coding transcript_biotype			-	-	-	-	-	-	-	-	-	-	-	-	-	-	-	non_pathogenic	-	N	unclassified	4: Potential Non-secreted Virulence factor	-	-	-	-	-	unclassified
Pse_5381	-1.87045	8.4324	0.0008453	0.00705921	protein_coding transcript_biotype	rhlE_3	ATP-dependent RNA helicase RhlE	JKL	DEAD-box RNA helicase involved in	srmB	-	-	-	-	-	-	-	-	-	-	-	DEAD,Helicase_C	non_pathogenic	-	N	pathogenic	2: Non-secreted Virulence factor	-	-	-	-	-	chromosome
Pse_4757	-1.87032	7.35107	0.00113143	0.00884745	protein_coding transcript_biotype	cysK	Cysteine synthase A	E	Belongs to the cysteine synthase cystathionine beta- synthase family	cysK	GO:0000096,GO:0000097,GO:0003674,GO:0003824,GO:0004124,GO:0005488,GO:0005575,GO:0005622,GO:0005623,GO:0005737,GO:0005829,GO:0006082,GO:0006520,GO:0006534,GO:0006535,GO:0006563,GO:0006790,GO:0006807,GO:0008144,GO:0008150,GO:0008152,GO:0008652,GO:0009058,GO:0009069,GO:0009070,GO:0009333,GO:0009987,GO:0016053,GO:0016740,GO:0016765,GO:0016829,GO:0016846,GO:0019344,GO:0019752,GO:0019842,GO:0030170,GO:…	2.5.1.47	ko:K01738	ko00270,ko00920,ko01100,ko01110,ko01120,ko01130,ko01200,ko01230,map00270,map00920,map01100,map01110,map01120,map01130,map01200,map01230	M00021	R00897,R03601,R04859	RC00020,RC02814,RC02821	ko00000,ko00001,ko00002,ko01000	-	-	iAF1260.b2414,iAPECO1_1312.APECO1_4131,iB21_1397.B21_02275,iBWG_1329.BWG_2176,iE2348C_1286.E2348C_2600,iEC042_1314.EC042_2623,iEC55989_1330.EC55989_2704,iECABU_c1320.ECABU_c27350,iECBD_1354.ECBD_1267,iECB_1328.ECB_02314,iECDH10B_1368.ECDH10B_2579,iECDH1ME8569_1439.ECDH1ME8569_2348,iECD_1391.ECD_02314,iECED1_1282.ECED1_2858,iECH74115_1262.ECH74115_3645,iECIAI1_1343.ECIAI1_2472,iECNA114_1301.ECNA11…	PALP	non_pathogenic	-	N	non_pathogenic	-	-	-	-	-	-	phage
Pse_4171	-1.86998	5.45159	0.0285649	0.0928945	protein_coding transcript_biotype			S	transport system, auxiliary component	-	-	-	ko:K18480	-	M00669	-	-	ko00000,ko00002,ko02000	3.A.1.27.1	-	-	ABC_trans_aux	non_pathogenic	-	N	pathogenic	2: Non-secreted Virulence factor	-	-	-	-	-	chromosome
Pse_0258	-1.86568	8.05453	0.000360233	0.0036712	protein_coding transcript_biotype	0	0	S	RES	-	-	-	-	-	-	-	-	-	-	-	-	RES	non_pathogenic	-	N	non_pathogenic	-	-	-	-	-	-	unclassified
Pse_6367	-1.86074	2.3536	0.0153776	0.0590344	protein_coding transcript_biotype	uppP	Undecaprenyl-diphosphatase	V	Catalyzes the dephosphorylation of undecaprenyl diphosphate (UPP). Confers resistance to bacitracin	uppP	GO:0003674,GO:0003824,GO:0005575,GO:0005623,GO:0005886,GO:0005887,GO:0006793,GO:0006796,GO:0008150,GO:0008152,GO:0009987,GO:0016020,GO:0016021,GO:0016311,GO:0016462,GO:0016787,GO:0016817,GO:0016818,GO:0031224,GO:0031226,GO:0042221,GO:0044237,GO:0044425,GO:0044459,GO:0044464,GO:0046677,GO:0050380,GO:0050896,GO:0071944	3.6.1.27	ko:K06153	ko00550,map00550	-	R05627	RC00002	ko00000,ko00001,ko01000,ko01011	-	-	iYL1228.KPN_03461	BacA
Pse_1154	-1.86012	2.19291	0.0404197	0.11982	protein_coding transcript_biotype	lpxC	UDP-3-O-acyl-N-acetylglucosamine deacetylase	M	Catalyzes the hydrolysis of UDP-3-O-myristoyl-N- acetylglucosamine to form UDP-3-O-myristoylglucosamine and acetate, the committed step in lipid A biosynthesis	lpxC	GO:0003674,GO:0003824,GO:0005488,GO:0005506,GO:0005575,GO:0005622,GO:0005623,GO:0005737,GO:0005975,GO:0006629,GO:0006643,GO:0006644,GO:0006664,GO:0006793,GO:0006796,GO:0008150,GO:0008152,GO:0008270,GO:0008610,GO:0008654,GO:0008759,GO:0009058,GO:0009245,GO:0009247,GO:0009311,GO:0009312,GO:0009987,GO:0016051,GO:0016787,GO:0016810,GO:0016811,GO:0019213,GO:0019637,GO:0043167,GO:0043169,GO:0044237,GO:…	3.5.1.108	ko:K02535	ko00540,ko01100,map00540,map01100	M00060	R04587	RC00166,RC00300	ko00000,ko00001,ko00002,ko01000,ko01005	-	-	iECS88_1305.ECS88_0100	LpxC	pathogenic	1: Secreted Toxin	Y	pathogenic	1: Secreted Virulence factor	OPRN	n/a	multidrug	diaminopyrimidine antibiotic;fluoroquinolone antibiotic;phenicol antibiotic	antibiotic efflux	unclassified
Pse_1954	-1.85796	5.82971	0.0162638	0.061583	protein_coding transcript_biotype	Alpha-ketoglutaric semialdehyde dehydrogenase 2		C	Dehydrogenase	aldH	-	1.2.1.26	ko:K13877	ko00040,ko00053,map00040,map00053	-	R00264	RC00080	ko00000,ko00001,ko01000	-	-	-	Aldedh	non_pathogenic	-	N	non_pathogenic	-	-	-	-	-	-	chromosome
Pse_3509	-1.85723	2.84099	0.00359105	0.0211327	protein_coding transcript_biotype			S	protein conserved in bacteria	-	-	-	ko:K09950	-	-	-	-	ko00000	-	-	-	DUF3299	non_pathogenic	-	N	non_pathogenic	-	-	-	-	-	-	unclassified
Pse_4031	-1.85386	5.80568	0.0280125	0.0913859	protein_coding transcript_biotype	mltF_2	Membrane-bound lytic murein transglycosylase F	M	Murein-degrading enzyme that degrades murein glycan strands and insoluble, high-molecular weight murein sacculi, with the concomitant formation of a 1,6-anhydromuramoyl product. Lytic transglycosylases (LTs) play an integral role in the metabolism of the peptidoglycan (PG) sacculus. Their lytic action creates space within the PG sacculus to allow for its expansion as well as for the insertion of …	mltF	GO:0000270,GO:0003674,GO:0003824,GO:0005575,GO:0005623,GO:0006022,GO:0006026,GO:0006027,GO:0006807,GO:0008150,GO:0008152,GO:0008933,GO:0009056,GO:0009057,GO:0009253,GO:0009279,GO:0016020,GO:0016740,GO:0016757,GO:0019867,GO:0030203,GO:0030312,GO:0030313,GO:0031975,GO:0043170,GO:0044462,GO:0044464,GO:0061783,GO:0071704,GO:0071944,GO:1901135,GO:1901136,GO:1901564,GO:1901565,GO:1901575	-	ko:K18691	-	-	-	-	ko00000,ko01000,ko01011	-	-	iBWG_1329.BWG_2322,iEC042_1314.EC042_2762,iECDH1ME8569_1439.ECDH1ME8569_2485,iECNA114_1301.ECNA114_2631,iECP_1309.ECP_2560,iECSF_1327.ECSF_2397,iECW_1372.ECW_m2786,iEKO11_1354.EKO11_1175,iEcDH1_1363.EcDH1_1110,iEcHS_1320.EcHS_A2711,iEcolC_1368.EcolC_1119,iG2583_1286.G2583_3089,iJO1366.b2558,iSFxv_1172.SFxv_2861,iUMN146_1321.UM146_03930,iUMNK88_1353.UMNK88_3212,iUTI89_1310.UTI89_C2878,iWFL_1372.EC…	SBP_bac_3,SLT	non_pathogenic	-	N	pathogenic	2: Non-secreted Virulence factor	-	-	-	-	-	unclassified
Pse_4280	-1.8512	5.66806	0.0198996	0.071669	protein_coding transcript_biotype			C	cytochrome	-	-	-	-	-	-	-	-	-	-	-	-	Cytochrom_C	non_pathogenic	-	Y	non_pathogenic	-	-	-	-	-	-	unclassified
Pse_5120	-1.85017	3.67895	0.000788676	0.00670569	protein_coding transcript_biotype	cpxR_3	Transcriptional regulatory protein CpxR	K	Response regulators consisting of a CheY-like receiver domain and a winged-helix DNA-binding domain	cpxR	-	-	ko:K07662	ko01503,ko02020,map01503,map02020	M00447,M00727,M00728	-	-	ko00000,ko00001,ko00002,ko02022	-	-	-	Response_reg,Trans_reg_C	non_pathogenic	-	N	unclassified	4: Potential Non-secreted Virulence factor	-	-	-	-	-	unclassified
Pse_5912	-1.84864	5.51172	0.000682796	0.00596262	protein_coding transcript_biotype	zitB	Zinc transporter ZitB	P	cation diffusion facilitator family transporter	-	-	-	-	-	-	-	-	-	-	-	-	Cation_efflux	non_pathogenic	-	Y	unclassified	3: Potential Secreted Virulence factor	-	-	-	-	-	unclassified
Pse_4349	-1.84754	3.64657	0.124474	0.26048	protein_coding transcript_biotype			S	protein conserved in bacteria	-	-	-	-	-	-	-	-	-	-	-	-	TPR_21	non_pathogenic	-	N	unclassified	4: Potential Non-secreted Virulence factor	-	-	-	-	-	unclassified
Pse_6119	-1.84669	5.43904	0.00398898	0.0227231	protein_coding transcript_biotype	qorA_1	Quinone oxidoreductase 1	C	alcohol dehydrogenase	-	-	1.6.5.5	ko:K00344	-	-	-	-	ko00000,ko01000	-	-	-	ADH_N,ADH_zinc_N	non_pathogenic	-	N	unclassified	4: Potential Non-secreted Virulence factor	-	-	-	-	-	unclassified
Pse_5004	-1.84662	1.512	0.0389667	0.116855	protein_coding transcript_biotype	msrA3	Peptide methionine sulfoxide reductase MsrA 3	O	Has an important function as a repair enzyme for proteins that have been inactivated by oxidation. Catalyzes the reversible oxidation-reduction of methionine sulfoxide in proteins to methionine	msrA	-	1.8.4.11	ko:K07304	-	-	-	-	ko00000,ko01000	-	-	-	PMSR	non_pathogenic	-	N	unclassified	4: Potential Non-secreted Virulence factor	-	-	-	-	-	unclassified
Pse_1113	-1.84655	7.43871	0.0017382	0.0120901	ncRNA transcript_biotype		ncRNA description	-	-	-	-	-	-	-	-	-	-	-	-	-	-	-	non_pathogenic	-	N	unclassified	4: Potential Non-secreted Virulence factor	-	-	-	-	-	unclassified
Pse_2326	-1.8462	7.12136	0.000492703	0.00470026	protein_coding transcript_biotype	loiP	Metalloprotease LoiP	M	COG0501 Zn-dependent protease with chaperone function	Z012_09445	-	-	-	-	-	-	-	-	-	-	-	Peptidase_M48	non_pathogenic	-	N	non_pathogenic	-	-	-	-	-	-	chromosome
Pse_2920	-1.84416	5.96569	0.0391722	0.117403	protein_coding transcript_biotype	sfnR_5	Sigma54-dependent transcriptional activator SfnR	K	transcriptional regulator	-	-	-	ko:K06714	-	-	-	-	ko00000,ko03000	-	-	-	HTH_8,PAS_8,Sigma54_activat	non_pathogenic	-	N	unclassified	4: Potential Non-secreted Virulence factor	-	-	-	-	-	unclassified
Pse_0352	-1.84216	8.61378	0.000396248	0.00398642	protein_coding transcript_biotype	sbp_1	Sulfate-binding protein	P	Bacterial extracellular solute-binding protein	sbp	-	-	ko:K02048	ko00920,ko02010,map00920,map02010	M00185	-	-	ko00000,ko00001,ko00002,ko02000	3.A.1.6.1,3.A.1.6.3	-	-	SBP_bac_11	non_pathogenic	-	N	non_pathogenic	-	-	-	-	-	-	chromosome
Pse_0914	-1.84208	5.92657	0.00432916	0.0240503	protein_coding transcript_biotype	srpA	Catalase-related peroxidase	C	serves to protect cells from the toxic effects of hydrogen peroxide	srpA	-	1.11.1.6	ko:K03781	ko00380,ko00630,ko01110,ko01130,ko01200,ko04011,ko04016,ko04068,ko04146,ko04211,ko04212,ko04213,ko05014,map00380,map00630,map01110,map01130,map01200,map04011,map04016,map04068,map04146,map04211,map04212,map04213,map05014	M00532	R00009,R00602,R02670	RC00034,RC00767,RC02141,RC02755	ko00000,ko00001,ko00002,ko01000	-	-	-	Catalase	non_pathogenic	-	N	non_pathogenic	-	-	-	-	-	-	unclassified
Pse_4995	-1.84198	10.0542	0.000476997	0.0045758	protein_coding transcript_biotype	phoP_2	Alkaline phosphatase synthesis transcriptional regulatory protein PhoP	K	COG0745 Response regulators consisting of a CheY-like receiver domain and a winged-helix DNA-binding domain	-	-	-	ko:K02483	-	-	-	-	ko00000,ko02022	-	-	-	Response_reg,Trans_reg_C	non_pathogenic	-	N	non_pathogenic	-	-	-	-	-	-	unclassified
Pse_0204	-1.838	5.72042	0.0156227	0.0597147	protein_coding transcript_biotype	aldA	Putative aldehyde dehydrogenase AldA	C	belongs to the aldehyde dehydrogenase family	-	-	1.2.1.8	ko:K00130	ko00260,ko01100,map00260,map01100	M00555	R02565,R02566	RC00080	ko00000,ko00001,ko00002,ko01000	-	-	-	Aldedh	non_pathogenic	-	N	unclassified	4: Potential Non-secreted Virulence factor	-	-	-	-	-	unclassified
Pse_4247	-1.83733	5.54689	0.0285422	0.0928945	protein_coding transcript_biotype	murA	UDP-N-acetylglucosamine 1-carboxyvinyltransferase	M	Belongs to the EPSP synthase family. MurA subfamily	murA	GO:0000270,GO:0003674,GO:0003824,GO:0005575,GO:0005622,GO:0005623,GO:0005737,GO:0005829,GO:0006022,GO:0006023,GO:0006024,GO:0006807,GO:0008150,GO:0008152,GO:0008760,GO:0009058,GO:0009059,GO:0009252,GO:0009273,GO:0009987,GO:0016740,GO:0016765,GO:0030203,GO:0034645,GO:0042546,GO:0043170,GO:0044036,GO:0044038,GO:0044085,GO:0044237,GO:0044249,GO:0044260,GO:0044424,GO:0044444,GO:0044464,GO:0070589,GO:…	2.5.1.7	ko:K00790	ko00520,ko00550,ko01100,map00520,map00550,map01100	-	R00660	RC00350	ko00000,ko00001,ko01000,ko01011	-	-	-	EPSP_synthase	non_pathogenic	-	N	unclassified	4: Potential Non-secreted Virulence factor	-	-	-	-	-	chromosome
Pse_0680	-1.83364	5.12888	0.00626108	0.0311906	protein_coding transcript_biotype	fadE	Acyl-coenzyme A dehydrogenase	I	acyl-CoA dehydrogenase	fadE	-	-	ko:K06445	ko00071,ko01100,ko01212,map00071,map01100,map01212	M00087	R01175,R01279,R03777,R03857,R03990,R04751,R04754	RC00052,RC00076	ko00000,ko00001,ko00002,ko01000	-	-	-	Acyl-CoA_dh_1,Acyl-CoA_dh_M,Acyl-CoA_dh_N,DUF1974	non_pathogenic	-	N	unclassified	4: Potential Non-secreted Virulence factor	-	-	-	-	-	plasmid
Pse_4809	-1.83361	5.97194	0.00897341	0.0400275	protein_coding transcript_biotype	lpdA	Dihydrolipoyl dehydrogenase	C	COG1249 Pyruvate 2-oxoglutarate dehydrogenase complex, dihydrolipoamide dehydrogenase (E3) component, and related enzymes	lpdA	GO:0000166,GO:0001505,GO:0003674,GO:0003824,GO:0004148,GO:0005488,GO:0005515,GO:0005575,GO:0005622,GO:0005623,GO:0005737,GO:0005829,GO:0006082,GO:0006084,GO:0006085,GO:0006086,GO:0006090,GO:0006103,GO:0006139,GO:0006163,GO:0006164,GO:0006520,GO:0006544,GO:0006546,GO:0006637,GO:0006725,GO:0006732,GO:0006753,GO:0006790,GO:0006793,GO:0006796,GO:0006807,GO:0006950,GO:0006979,GO:0008150,GO:0008152,GO:…	1.8.1.4	ko:K00382	ko00010,ko00020,ko00260,ko00280,ko00620,ko00630,ko00640,ko01100,ko01110,ko01120,ko01130,ko01200,map00010,map00020,map00260,map00280,map00620,map00630,map00640,map01100,map01110,map01120,map01130,map01200	M00009,M00011,M00036,M00307,M00532	R00209,R01221,R01698,R03815,R07618,R08549	RC00004,RC00022,RC00583,RC02742,RC02833,RC02834	br01601,ko00000,ko00001,ko00002,ko01000,ko04147	-	-	iAPECO1_1312.APECO1_1869,iEcolC_1368.EcolC_3543,iPC815.YPO3417,iSFV_1184.SFV_0107,iUMN146_1321.UM146_23385	Biotin_lipoyl,Pyr_redox_2,Pyr_redox_dim	non_pathogenic	-	N	unclassified	4: Potential Non-secreted Virulence factor	-	-	-	-	-	unclassified
Pse_4419	-1.83162	2.64614	0.00156763	0.0112475	protein_coding transcript_biotype	accD	Acetyl-coenzyme A carboxylase carboxyl transferase subunit beta	I	Component of the acetyl coenzyme A carboxylase (ACC) complex. Biotin carboxylase (BC) catalyzes the carboxylation of biotin on its carrier protein (BCCP) and then the CO(2) group is transferred by the transcarboxylase to acetyl-CoA to form malonyl- CoA	accD	GO:0001676,GO:0003674,GO:0003676,GO:0003677,GO:0003723,GO:0003729,GO:0003824,GO:0003989,GO:0005488,GO:0005575,GO:0005622,GO:0005623,GO:0005737,GO:0006082,GO:0006417,GO:0006629,GO:0006631,GO:0006633,GO:0008150,GO:0008152,GO:0008270,GO:0008610,GO:0009058,GO:0009317,GO:0009329,GO:0009889,GO:0009890,GO:0009892,GO:0009987,GO:0010468,GO:0010556,GO:0010558,GO:0010605,GO:0010608,GO:0010629,GO:0016053,GO:…	2.1.3.15,6.4.1.2	ko:K01963	ko00061,ko00620,ko00640,ko00720,ko01100,ko01110,ko01120,ko01130,ko01200,ko01212,map00061,map00620,map00640,map00720,map01100,map01110,map01120,map01130,map01200,map01212	M00082,M00376	R00742,R04386	RC00040,RC00253,RC00367	ko00000,ko00001,ko00002,ko01000	-	-	iPC815.YPO2768,iUTI89_1310.UTI89_C2601	Carboxyl_trans	non_pathogenic	-	N	non_pathogenic	-	-	-	-	-	-	chromosome
Pse_2796	-1.83045	2.22284	0.0836207	0.197062	protein_coding transcript_biotype	hisA	1-(5-phosphoribosyl)-5-[(5-phosphoribosylamino)methylideneamino] imidazole-4-carboxamide isomerase	E	1-(5-phosphoribosyl)-5- (5-phosphoribosylamino)methylideneamino imidazole-4-carboxamide isomerase	hisA	-	5.3.1.16,5.3.1.24	ko:K01814,ko:K01817	ko00340,ko00400,ko01100,ko01110,ko01130,ko01230,map00340,map00400,map01100,map01110,map01130,map01230	M00023,M00026	R03509,R04640	RC00945	ko00000,ko00001,ko00002,ko01000	-	-	-	His_biosynth	non_pathogenic	-	N	pathogenic	2: Non-secreted Virulence factor	-	-	-	-	-	unclassified
Pse_1188	-1.83022	5.29412	0.0237093	0.0810118	protein_coding transcript_biotype	ccoP2	Cbb3-type cytochrome c oxidase subunit CcoP2	C	C-type cytochrome. Part of the cbb3-type cytochrome c oxidase complex	ccoP	-	-	ko:K00406	ko00190,ko01100,ko02020,map00190,map01100,map02020	M00156	-	-	ko00000,ko00001,ko00002	3.D.4.3	-	iJN746.PP_4253	Cytochrome_CBB3,FixP_N	non_pathogenic	-	N	pathogenic	2: Non-secreted Virulence factor	-	-	-	-	-	unclassified
Pse_0137	-1.82936	6.74401	0.00101068	0.00812478	protein_coding transcript_biotype	mutL	DNA mismatch repair protein MutL	L	This protein is involved in the repair of mismatches in DNA. It is required for dam-dependent methyl-directed DNA mismatch repair. May act as a molecular matchmaker , a protein that promotes the formation of a stable complex between two or more DNA-binding proteins in an ATP-dependent manner without itself being part of a final effector complex	mutL	GO:0003674,GO:0003676,GO:0003677,GO:0003697,GO:0003824,GO:0005488,GO:0005575,GO:0005622,GO:0005623,GO:0006139,GO:0006259,GO:0006281,GO:0006298,GO:0006725,GO:0006807,GO:0006950,GO:0006974,GO:0008150,GO:0008152,GO:0009987,GO:0016462,GO:0016787,GO:0016817,GO:0016818,GO:0016887,GO:0017111,GO:0032300,GO:0032991,GO:0033554,GO:0034641,GO:0043170,GO:0044237,GO:0044238,GO:0044260,GO:0044424,GO:0044464,GO:…	-	ko:K03572	ko03430,map03430	-	-	-	ko00000,ko00001,ko03400	-	-	-	DNA_mis_repair,HATPase_c_3,MutL_C	non_pathogenic	-	N	non_pathogenic	-	-	-	-	-	-	unclassified
Pse_1485	-1.82901	5.25039	0.00286618	0.0178221	protein_coding transcript_biotype			S	Type VI secretion protein ImpA	-	-	-	ko:K11910	-	M00334	-	-	ko00000,ko00002,ko02044	3.A.23.1	-	-	ImpA_N,T6SS_VasJ	non_pathogenic	-	N	unclassified	4: Potential Non-secreted Virulence factor	-	-	-	-	-	unclassified
Pse_1444	-1.82889	2.79322	0.0170551	0.0639225	protein_coding transcript_biotype	dnaA	Chromosomal replication initiator protein DnaA	L	it binds specifically double-stranded DNA at a 9 bp consensus (dnaA box) 5'-TTATC CA A CA A-3'. DnaA binds to ATP and to acidic phospholipids	dnaA	GO:0000166,GO:0003674,GO:0003676,GO:0003677,GO:0003688,GO:0003690,GO:0005488,GO:0005515,GO:0005524,GO:0005575,GO:0005622,GO:0005623,GO:0005737,GO:0005829,GO:0005886,GO:0006139,GO:0006259,GO:0006260,GO:0006261,GO:0006270,GO:0006275,GO:0006725,GO:0006807,GO:0008144,GO:0008150,GO:0008152,GO:0009058,GO:0009059,GO:0009889,GO:0009987,GO:0010556,GO:0016020,GO:0017076,GO:0019219,GO:0019222,GO:0030554,GO:…	-	ko:K02313	ko02020,ko04112,map02020,map04112	-	-	-	ko00000,ko00001,ko03032,ko03036	-	-	-	Bac_DnaA,Bac_DnaA_C,DnaA_N	non_pathogenic	-	N	non_pathogenic	-	-	-	-	-	-	unclassified
Pse_0668	-1.82622	5.95536	0.00149212	0.0108769	protein_coding transcript_biotype	fepG	Ferric enterobactin transport system permease protein FepG	P	Belongs to the binding-protein-dependent transport system permease family. FecCD subfamily	viuG	-	-	ko:K02015	ko02010,map02010	M00240	-	-	ko00000,ko00001,ko00002,ko02000	3.A.1.14	-	-	FecCD	non_pathogenic	-	N	pathogenic	2: Non-secreted Virulence factor	-	-	-	-	-	unclassified
Pse_3793	-1.82169	-0.75821	0.0754349	0.183555	protein_coding transcript_biotype	kdsB_1	3-deoxy-manno-octulosonate cytidylyltransferase	M	Activates KDO (a required 8-carbon sugar) for incorporation into bacterial lipopolysaccharide in Gram-negative bacteria	kdsB	GO:0000271,GO:0000287,GO:0003674,GO:0003824,GO:0005488,GO:0005575,GO:0005622,GO:0005623,GO:0005737,GO:0005829,GO:0005975,GO:0005976,GO:0005996,GO:0006082,GO:0006629,GO:0008150,GO:0008152,GO:0008610,GO:0008653,GO:0008690,GO:0009058,GO:0009059,GO:0009103,GO:0009244,GO:0009311,GO:0009312,GO:0009987,GO:0016051,GO:0016053,GO:0016740,GO:0016772,GO:0016779,GO:0019294,GO:0019752,GO:0033692,GO:0034637,GO:…	2.7.7.38	ko:K00979	ko00540,ko01100,map00540,map01100	M00063	R03351,R11396	RC00152,RC00910	ko00000,ko00001,ko00002,ko01000,ko01005	-	-	iAF1260.b0918,iB21_1397.B21_00929,iBWG_1329.BWG_0770,iECBD_1354.ECBD_2677,iECB_1328.ECB_00922,iECDH10B_1368.ECDH10B_0988,iECDH1ME8569_1439.ECDH1ME8569_0869,iECD_1391.ECD_00922,iETEC_1333.ETEC_0986,iEcDH1_1363.EcDH1_2725,iEcHS_1320.EcHS_A1025,iEcolC_1368.EcolC_2678,iJO1366.b0918,iJR904.b0918,iPC815.YPO1400,iUMNK88_1353.UMNK88_1071,iY75_1357.Y75_RS04770	CTP_transf_3	non_pathogenic	-	N	pathogenic	2: Non-secreted Virulence factor	-	-	-	-	-	unclassified
Pse_5100	-1.8216	5.22507	0.113709	0.244725	protein_coding transcript_biotype			S	Fe-S-cluster oxidoreductase	IV02_27370	-	-	ko:K06940	-	-	-	-	ko00000	-	-	-	CxxCxxCC	non_pathogenic	-	N	pathogenic	2: Non-secreted Virulence factor	-	-	-	-	-	unclassified
Pse_3614	-1.81691	1.71219	0.034068	0.105395	protein_coding transcript_biotype			S	Protein of unknown function (DUF2025)	-	-	-	-	-	-	-	-	-	-	-	-	DUF2025	non_pathogenic	-	N	non_pathogenic	-	-	-	-	-	-	unclassified
Pse_2497	-1.81201	-0.0595736	0.0211795	0.0746406	protein_coding transcript_biotype			-	-	-	-	-	-	-	-	-	-	-	-	-	-	-	non_pathogenic	-	N	pathogenic	2: Non-secreted Virulence factor	-	-	-	-	-	unclassified
Pse_2344	-1.80724	6.97521	0.00125608	0.00957899	protein_coding transcript_biotype	ppnP	Pyrimidine/purine nucleoside phosphorylase	S	Catalyzes the phosphorolysis of diverse nucleosides, yielding D-ribose 1-phosphate and the respective free bases. Can use uridine, adenosine, guanosine, cytidine, thymidine, inosine and xanthosine as substrates. Also catalyzes the reverse reactions	ppnP	GO:0003674,GO:0003824,GO:0004731,GO:0005575,GO:0005622,GO:0005623,GO:0005737,GO:0005829,GO:0016154,GO:0016740,GO:0016757,GO:0016763,GO:0044424,GO:0044444,GO:0044464	2.4.2.1,2.4.2.2	ko:K09913	ko00230,ko00240,map00230,map00240	-	R01561,R01570,R01863,R01876,R02147,R02296,R02297	RC00063,RC00122	ko00000,ko00001,ko01000	-	-	-	DUF1255	non_pathogenic	-	N	non_pathogenic	-	-	-	-	-	-	unclassified
Pse_3446	-1.80635	5.5217	0.00124666	0.00953186	protein_coding transcript_biotype	yeaD_2	Putative glucose-6-phosphate 1-epimerase	G	Belongs to the glucose-6-phosphate 1-epimerase family	yeaD	GO:0005575,GO:0005622,GO:0005623,GO:0005737,GO:0005829,GO:0006950,GO:0006974,GO:0008150,GO:0009987,GO:0033554,GO:0044424,GO:0044444,GO:0044464,GO:0050896,GO:0051716	5.1.3.15	ko:K01792	ko00010,ko01100,ko01110,ko01120,ko01130,map00010,map01100,map01110,map01120,map01130	-	R02739	RC00563	ko00000,ko00001,ko01000	-	-	-	Aldose_epim	non_pathogenic	-	N	pathogenic	2: Non-secreted Virulence factor	-	-	-	-	-	unclassified
Pse_6193	-1.80554	5.30501	0.00202356	0.0134583	protein_coding transcript_biotype	ydiK	Putative transport protein YdiK	S	AI-2E family transporter	-	-	-	-	-	-	-	-	-	-	-	-	AI-2E_transport	non_pathogenic	-	N	non_pathogenic	-	-	-	-	-	-	chromosome
Pse_3642	-1.80543	6.44421	0.00054871	0.00508418	protein_coding transcript_biotype	acoR_2	Acetoin dehydrogenase operon transcriptional activator AcoR	KQ	GAF domain	peaR	-	-	ko:K21405	-	-	-	-	ko00000,ko03000	-	-	-	GAF,HTH_8,Sigma54_activat	pathogenic	1: Secreted Toxin	Y	unclassified	3: Potential Secreted Virulence factor	ADEF	n/a	multidrug	fluoroquinolone antibiotic;tetracycline antibiotic	antibiotic efflux	unclassified
Pse_5673	-1.80352	4.78485	0.000628751	0.00562638	ncRNA transcript_biotype		ncRNA description	-	-	-	-	-	-	-	-	-	-	-	-	-	-	-	non_pathogenic	-	Y	pathogenic	1: Secreted Virulence factor	-	-	-	-	-	unclassified
Pse_2521	-1.80228	4.34034	0.00681383	0.0329854	protein_coding transcript_biotype	gbuA	Guanidinobutyrase	E	Belongs to the arginase family	speB	-	3.5.3.11,3.5.3.7,3.5.3.8	ko:K01479,ko:K01480,ko:K12255	ko00330,ko00340,ko01100,map00330,map00340,map01100	M00045,M00133	R01157,R01990,R02285	RC00024,RC00221,RC00329,RC00681	ko00000,ko00001,ko00002,ko01000	-	-	-	Arginase	non_pathogenic	-	N	non_pathogenic	-	-	-	-	-	-	chromosome
Pse_4102	-1.79488	5.85932	0.0883846	0.204488	ncRNA transcript_biotype		ncRNA description	-	-	-	-	-	-	-	-	-	-	-	-	-	-	-	non_pathogenic	-	N	unclassified	4: Potential Non-secreted Virulence factor	-	-	-	-	-	unclassified
Pse_3638	-1.79346	5.81123	0.00117391	0.00908327	protein_coding transcript_biotype	kdgR_3	HTH-type transcriptional regulator KdgR	K	transcriptional regulator	ptxS	-	-	ko:K02525	-	-	-	-	ko00000,ko03000	-	-	-	LacI,Peripla_BP_1,Peripla_BP_3	non_pathogenic	-	N	unclassified	4: Potential Non-secreted Virulence factor	-	-	-	-	-	chromosome
Pse_0572	-1.79064	6.96804	0.00114747	0.00893224	protein_coding transcript_biotype	sutR_2	HTH-type transcriptional regulator SutR	K	transcriptional regulator	ydcN	GO:0003674,GO:0003676,GO:0003677,GO:0003700,GO:0005488,GO:0006355,GO:0008150,GO:0009889,GO:0009890,GO:0009891,GO:0009892,GO:0009893,GO:0010468,GO:0010556,GO:0010557,GO:0010558,GO:0010604,GO:0010605,GO:0010628,GO:0010629,GO:0019219,GO:0019222,GO:0031323,GO:0031324,GO:0031325,GO:0031326,GO:0031327,GO:0031328,GO:0043565,GO:0045892,GO:0045893,GO:0045934,GO:0045935,GO:0048518,GO:0048519,GO:0048522,GO:…	-	-	-	-	-	-	-	-	-	-	Cupin_2,HTH_3	non_pathogenic	-	Y	pathogenic	1: Secreted Virulence factor	-	-	-	-	-	unclassified
Pse_3194	-1.7903	4.3051	0.0330514	0.103256	protein_coding transcript_biotype	tctD	Transcriptional regulatory protein tctD	K	response regulator	tctD	-	-	ko:K07774	ko02020,map02020	M00457	-	-	ko00000,ko00001,ko00002,ko02022	-	-	-	Response_reg,Trans_reg_C	non_pathogenic	-	N	pathogenic	2: Non-secreted Virulence factor	-	-	-	-	-	unclassified
Pse_4527	-1.78856	4.29706	0.00957888	0.0418954	protein_coding transcript_biotype	fpuC	Petrobactin import ATP-binding protein FpuC	HP	COG1120 ABC-type cobalamin Fe3 -siderophores transport systems, ATPase components	-	-	3.6.3.34	ko:K02013	ko02010,map02010	M00240	-	-	ko00000,ko00001,ko00002,ko01000,ko02000	3.A.1.14	-	-	ABC_tran	non_pathogenic	-	N	non_pathogenic	-	-	-	-	-	-	chromosome
Pse_0439	-1.78202	7.31289	0.00949607	0.0416038	protein_coding transcript_biotype	dut	Deoxyuridine 5'-triphosphate nucleotidohydrolase	F	This enzyme is involved in nucleotide metabolism it produces dUMP, the immediate precursor of thymidine nucleotides and it decreases the intracellular concentration of dUTP so that uracil cannot be incorporated into DNA	dut	GO:0000166,GO:0000287,GO:0001882,GO:0001884,GO:0002134,GO:0003674,GO:0003824,GO:0004170,GO:0005488,GO:0005575,GO:0005622,GO:0005623,GO:0005737,GO:0005829,GO:0006139,GO:0006220,GO:0006221,GO:0006226,GO:0006244,GO:0006725,GO:0006753,GO:0006793,GO:0006796,GO:0006807,GO:0008150,GO:0008152,GO:0009056,GO:0009058,GO:0009117,GO:0009123,GO:0009124,GO:0009129,GO:0009130,GO:0009141,GO:0009143,GO:0009147,GO:…	3.6.1.23	ko:K01520	ko00240,ko00983,ko01100,map00240,map00983,map01100	M00053	R02100,R11896	RC00002	ko00000,ko00001,ko00002,ko01000,ko03400	-	-	-	dUTPase	non_pathogenic	-	N	unclassified	4: Potential Non-secreted Virulence factor	-	-	-	-	-	unclassified
Pse_6246	-1.78176	3.38375	0.0486907	0.136345	protein_coding transcript_biotype			-	-	-	-	-	-	-	-	-	-	-	-	-	-	-	non_pathogenic	-	Y	unclassified	3: Potential Secreted Virulence factor	-	-	-	-	-	chromosome
Pse_5947	-1.78108	5.6447	0.0048412	0.0258381	protein_coding transcript_biotype			E	Belongs to the glutamate synthase family	HA62_33250	-	-	-	-	-	-	-	-	-	-	-	Glu_synthase	non_pathogenic	-	N	unclassified	4: Potential Non-secreted Virulence factor	-	-	-	-	-	chromosome
Pse_0298	-1.77864	1.67719	0.0627858	0.161857	protein_coding transcript_biotype	0	0	C	Cytochrome c oxidase accessory protein	ccoG	-	-	-	-	-	-	-	-	-	-	-	Fer4_18,Fer4_5,FixG_C	non_pathogenic	-	Y	unclassified	3: Potential Secreted Virulence factor	-	-	-	-	-	unclassified
Pse_2536	-1.77859	-0.081352	0.023718	0.0810118	protein_coding transcript_biotype	Peptidyl-prolyl cis-trans isomerase cyp18		G	PPIases accelerate the folding of proteins. It catalyzes the cis-trans isomerization of proline imidic peptide bonds in oligopeptides	ppiB	GO:0000413,GO:0003674,GO:0003755,GO:0003824,GO:0005575,GO:0005622,GO:0005623,GO:0005737,GO:0005829,GO:0006464,GO:0006807,GO:0008150,GO:0008152,GO:0009987,GO:0016853,GO:0016859,GO:0018193,GO:0018208,GO:0019538,GO:0036211,GO:0043170,GO:0043412,GO:0044237,GO:0044238,GO:0044260,GO:0044267,GO:0044424,GO:0044444,GO:0044464,GO:0071704,GO:0140096,GO:1901564	5.2.1.8	ko:K03768	-	-	-	-	ko00000,ko01000,ko03110	-	-	-	Pro_isomerase	non_pathogenic	-	N	unclassified	4: Potential Non-secreted Virulence factor	-	-	-	-	-	unclassified
Pse_2359	-1.77829	7.3668	0.00334638	0.019943	protein_coding transcript_biotype	feaB	Phenylacetaldehyde dehydrogenase	C	Aldehyde dehydrogenase family	feaB	GO:0003674,GO:0003824,GO:0004029,GO:0006139,GO:0006576,GO:0006725,GO:0006732,GO:0006733,GO:0006753,GO:0006793,GO:0006796,GO:0006805,GO:0006807,GO:0008150,GO:0008152,GO:0008957,GO:0009056,GO:0009058,GO:0009108,GO:0009117,GO:0009165,GO:0009308,GO:0009310,GO:0009410,GO:0009435,GO:0009987,GO:0016043,GO:0016491,GO:0016620,GO:0016903,GO:0018130,GO:0018958,GO:0018960,GO:0019336,GO:0019359,GO:0019362,GO:…	1.2.1.39	ko:K00146	ko00360,ko00643,ko01100,ko01120,map00360,map00643,map01100,map01120	-	R02536	RC00080	ko00000,ko00001,ko01000	-	-	iYL1228.KPN_01455	Aldedh	non_pathogenic	-	N	unclassified	4: Potential Non-secreted Virulence factor	-	-	-	-	-	chromosome
Pse_1511	-1.77432	5.75332	0.0240134	0.0815997	protein_coding transcript_biotype			-	-	-	-	-	-	-	-	-	-	-	-	-	-	-	non_pathogenic	-	N	unclassified	4: Potential Non-secreted Virulence factor	-	-	-	-	-	unclassified
Pse_3056	-1.77419	5.51307	0.00515771	0.0271622	protein_coding transcript_biotype	prfC	Peptide chain release factor RF3	J	Increases the formation of ribosomal termination complexes and stimulates activities of RF-1 and RF-2. It binds guanine nucleotides and has strong preference for UGA stop codons. It may interact directly with the ribosome. The stimulation of RF- 1 and RF-2 is significantly reduced by GTP and GDP, but not by GMP	prfC	GO:0000166,GO:0001882,GO:0001883,GO:0003674,GO:0003676,GO:0003723,GO:0003747,GO:0003824,GO:0003924,GO:0005488,GO:0005575,GO:0005622,GO:0005623,GO:0005737,GO:0005829,GO:0006412,GO:0006415,GO:0006518,GO:0006807,GO:0008079,GO:0008135,GO:0008150,GO:0008152,GO:0009058,GO:0009059,GO:0009987,GO:0010467,GO:0016043,GO:0016150,GO:0016462,GO:0016787,GO:0016817,GO:0016818,GO:0017076,GO:0017111,GO:0019001,GO:…	-	ko:K02837	-	-	-	-	ko00000,ko03012	-	-	-	GTP_EFTU,GTP_EFTU_D2,RF3_C	non_pathogenic	-	N	unclassified	4: Potential Non-secreted Virulence factor	-	-	-	-	-	unclassified
Pse_3600	-1.7728	7.01845	0.00290552	0.0179972	protein_coding transcript_biotype	pstS_2	Phosphate-binding protein PstS	P	phosphate	pstS	-	-	ko:K02040	ko02010,ko02020,ko05152,map02010,map02020,map05152	M00222	-	-	ko00000,ko00001,ko00002,ko02000	3.A.1.7	-	-	PBP_like_2	non_pathogenic	-	N	non_pathogenic	-	-	-	-	-	-	unclassified
Pse_2306	-1.772	6.27318	0.00245774	0.0158943	protein_coding transcript_biotype	ghrB_2	Glyoxylate/hydroxypyruvate reductase B	CH	Catalyzes the NADPH-dependent reduction of glyoxylate and hydroxypyruvate into glycolate and glycerate, respectively	ghrB	GO:0003674,GO:0003824,GO:0005575,GO:0005622,GO:0005623,GO:0005737,GO:0005829,GO:0005975,GO:0006082,GO:0008150,GO:0008152,GO:0008873,GO:0008875,GO:0009056,GO:0009987,GO:0016052,GO:0016054,GO:0016491,GO:0016614,GO:0016616,GO:0016618,GO:0019520,GO:0019522,GO:0019752,GO:0030267,GO:0032787,GO:0043436,GO:0044237,GO:0044238,GO:0044248,GO:0044262,GO:0044275,GO:0044281,GO:0044282,GO:0044424,GO:0044444,GO:…	1.1.1.215,1.1.1.43,1.1.1.79,1.1.1.81	ko:K00032,ko:K00090	ko00030,ko00260,ko00480,ko00620,ko00630,ko01100,ko01110,ko01120,map00030,map00260,map00480,map00620,map00630,map01100,map01110,map01120	-	R00465,R01388,R01392,R01739,R02032,R02034	RC00001,RC00031,RC00042,RC00084	ko00000,ko00001,ko01000	-	-	iSFV_1184.SFV_3534	2-Hacid_dh,2-Hacid_dh_C	non_pathogenic	-	N	unclassified	4: Potential Non-secreted Virulence factor	-	-	-	-	-	unclassified
Pse_1760	-1.77146	7.30551	0.00290828	0.0179972	ncRNA transcript_biotype		ncRNA description	-	-	-	-	-	-	-	-	-	-	-	-	-	-	-	non_pathogenic	-	N	unclassified	4: Potential Non-secreted Virulence factor	-	-	-	-	-	plasmid
Pse_0345	-1.76842	8.15705	0.00619105	0.0309613	protein_coding transcript_biotype	nicP_3	Porin-like protein NicP	S	Outer membrane porin	-	-	-	-	-	-	-	-	-	-	-	-	OprD	non_pathogenic	-	N	non_pathogenic	-	-	-	-	-	-	chromosome
Pse_5060	-1.76826	0.301362	0.031298	0.0996619	protein_coding transcript_biotype			J	COG0500 SAM-dependent methyltransferases	-	-	-	-	-	-	-	-	-	-	-	-	Methyltransf_32	non_pathogenic	-	N	pathogenic	2: Non-secreted Virulence factor	-	-	-	-	-	unclassified
Pse_4309	-1.76825	11.3998	0.0017544	0.0121653	protein_coding transcript_biotype	ccoP1	Cbb3-type cytochrome c oxidase subunit CcoP1	C	C-type cytochrome. Part of the cbb3-type cytochrome c oxidase complex	ccoP	-	-	ko:K00406	ko00190,ko01100,ko02020,map00190,map01100,map02020	M00156	-	-	ko00000,ko00001,ko00002	3.D.4.3	-	-	Cytochrome_CBB3,FixP_N	non_pathogenic	-	Y	pathogenic	1: Secreted Virulence factor	-	-	-	-	-	chromosome
Pse_5387	-1.76656	9.60007	0.000713972	0.00614135	protein_coding transcript_biotype	2-ketogluconate reductase		CH	Belongs to the D-isomer specific 2-hydroxyacid dehydrogenase family	-	-	-	-	-	-	-	-	-	-	-	-	2-Hacid_dh,2-Hacid_dh_C	non_pathogenic	-	N	non_pathogenic	-	-	-	-	-	-	phage
Pse_0162	-1.76449	0.112794	0.0532832	0.144694	protein_coding transcript_biotype	yhcG_2	Putative nuclease YhcG	S	Protein of unknown function (DUF1016)	-	-	-	-	-	-	-	-	-	-	-	-	DUF1016	non_pathogenic	-	N	non_pathogenic	-	-	-	-	-	-	chromosome
Pse_0850	-1.76254	4.14084	0.00662903	0.0323929	protein_coding transcript_biotype			G	Xylose isomerase	-	-	-	-	-	-	-	-	-	-	-	-	AP_endonuc_2	pathogenic	2: Non-secreted Toxin	N	non_pathogenic	-	-	-	-	-	-	unclassified
Pse_5733	-1.76251	6.15382	0.00102159	0.00817428	protein_coding transcript_biotype			NU	cell adhesion	fimA	-	-	ko:K07345,ko:K07351,ko:K07352	ko05133,map05133	-	-	-	ko00000,ko00001,ko02035,ko02044	-	-	-	Fimbrial	non_pathogenic	-	N	non_pathogenic	-	-	-	-	-	-	chromosome
Pse_5037	-1.76242	2.96692	0.0156316	0.0597147	protein_coding transcript_biotype	yclP	Petrobactin import ATP-binding protein YclP	P	ABC transporter, (ATP-binding protein)	vctC	-	3.6.3.34	ko:K02013	ko02010,map02010	M00240	-	-	ko00000,ko00001,ko00002,ko01000,ko02000	3.A.1.14	-	-	ABC_tran	non_pathogenic	-	N	pathogenic	2: Non-secreted Virulence factor	-	-	-	-	-	unclassified
Pse_3275	-1.7596	0.167534	0.0602243	0.157456	protein_coding transcript_biotype	ydhC_1	Inner membrane transport protein YdhC	EGP	Major facilitator superfamily	ydhC	GO:0005575,GO:0005623,GO:0005886,GO:0016020,GO:0044464,GO:0071944	-	-	-	-	-	-	-	-	-	-	MFS_1	non_pathogenic	-	N	pathogenic	2: Non-secreted Virulence factor	-	-	-	-	-	unclassified
Pse_0467	-1.7591	7.42905	0.00642634	0.0317381	protein_coding transcript_biotype			S	Domain of unknown function (DUF4123)	-	-	-	-	-	-	-	-	-	-	-	-	DUF4123	non_pathogenic	-	N	unclassified	4: Potential Non-secreted Virulence factor	-	-	-	-	-	unclassified
Pse_2448	-1.75728	0.242757	0.0547177	0.147159	protein_coding transcript_biotype			S	protein conserved in bacteria	-	-	-	-	-	-	-	-	-	-	-	-	DUF4440	non_pathogenic	-	N	unclassified	4: Potential Non-secreted Virulence factor	-	-	-	-	-	unclassified
Pse_3289	-1.7541	-1.99259	0.276121	0.446727	protein_coding transcript_biotype	yohK_2	Inner membrane protein YohK	M	LrgB-like family	-	-	-	-	-	-	-	-	-	-	-	-	LrgB	non_pathogenic	-	N	non_pathogenic	-	-	-	-	-	-	unclassified
Pse_3154	-1.75391	3.13029	0.00332305	0.0198728	protein_coding transcript_biotype	yknY	putative ABC transporter ATP-binding protein YknY	V	COG1136 ABC-type antimicrobial peptide transport system ATPase component	-	-	-	ko:K02003	-	M00258	-	-	ko00000,ko00002,ko02000	3.A.1	-	-	ABC_tran	non_pathogenic	-	N	unclassified	4: Potential Non-secreted Virulence factor	-	-	-	-	-	unclassified
Pse_6299	-1.75002	8.87707	0.00470138	0.0253962	protein_coding transcript_biotype			-	-	-	-	-	-	-	-	-	-	-	-	-	-	-	non_pathogenic	-	N	non_pathogenic	-	-	-	-	-	-	unclassified
Pse_5334	-1.74922	5.3714	0.0430447	0.125724	protein_coding transcript_biotype			S	Tripartite tricarboxylate transporter TctA	tctA	-	-	ko:K07793	ko02020,map02020	-	-	-	ko00000,ko00001,ko02000	2.A.80.1	-	-	TctA	non_pathogenic	-	Y	unclassified	3: Potential Secreted Virulence factor	-	-	-	-	-	unclassified
Pse_5321	-1.74516	-1.00924	0.109656	0.237689	protein_coding transcript_biotype	Ferredoxin--NADP reductase		O	Thioredoxin reductase	-	-	-	-	-	-	-	-	-	-	-	-	Pyr_redox_2	non_pathogenic	-	Y	unclassified	3: Potential Secreted Virulence factor	-	-	-	-	-	unclassified
Pse_5942	-1.74431	6.30981	0.0134032	0.0532517	protein_coding transcript_biotype			I	Acyl dehydratase	-	-	-	-	-	-	-	-	-	-	-	-	MaoC_dehydratas	non_pathogenic	-	N	unclassified	4: Potential Non-secreted Virulence factor	-	-	-	-	-	plasmid
Pse_1185	-1.74034	4.3847	0.0145845	0.0570231	protein_coding transcript_biotype			FG	COG0537 Diadenosine tetraphosphate (Ap4A) hydrolase and other HIT family hydrolases	hit1	-	-	-	-	-	-	-	-	-	-	-	HIT	non_pathogenic	-	N	unclassified	4: Potential Non-secreted Virulence factor	-	-	-	-	-	chromosome
Pse_3363	-1.73934	7.56023	0.00673696	0.0327396	protein_coding transcript_biotype	prpC	2-methylcitrate synthase	C	Belongs to the citrate synthase family	prpC	GO:0003674,GO:0003824,GO:0004108,GO:0006082,GO:0006091,GO:0006113,GO:0006629,GO:0006631,GO:0008150,GO:0008152,GO:0009987,GO:0015980,GO:0016740,GO:0016746,GO:0016829,GO:0016830,GO:0016833,GO:0016999,GO:0017144,GO:0019541,GO:0019679,GO:0019752,GO:0032787,GO:0036440,GO:0043436,GO:0044237,GO:0044238,GO:0044255,GO:0044281,GO:0046459,GO:0046912,GO:0050440,GO:0055114,GO:0071704	2.3.3.5	ko:K01659	ko00640,map00640	-	R00931	RC00004,RC00406,RC02827	ko00000,ko00001,ko01000	-	-	iECED1_1282.ECED1_0365,iECIAI1_1343.ECIAI1_0334,iECIAI39_1322.ECIAI39_0347,iECP_1309.ECP_0408,iECSF_1327.ECSF_0308,iEcE24377_1341.EcE24377A_0357,iJN746.PP_2335,iLF82_1304.LF82_1740,iNRG857_1313.NRG857_01630	Citrate_synt	non_pathogenic	-	Y	unclassified	3: Potential Secreted Virulence factor	-	-	-	-	-	unclassified
Pse_0412	-1.73754	2.69025	0.00378203	0.0219036	protein_coding transcript_biotype			S	Bacterial collagen, middle region	-	-	-	-	-	-	-	-	-	-	-	-	Collagen_mid	non_pathogenic	-	N	non_pathogenic	-	-	-	-	-	-	plasmid
Pse_4583	-1.73573	2.11238	0.00695875	0.0333774	protein_coding transcript_biotype	astE	Succinylglutamate desuccinylase	E	Belongs to the AspA AstE family. Succinylglutamate desuccinylase subfamily	astE	GO:0003674,GO:0003824,GO:0006082,GO:0006520,GO:0006525,GO:0006527,GO:0006807,GO:0008150,GO:0008152,GO:0009017,GO:0009056,GO:0009063,GO:0009064,GO:0009065,GO:0009987,GO:0016054,GO:0016787,GO:0016810,GO:0016811,GO:0019752,GO:0043436,GO:0044237,GO:0044238,GO:0044248,GO:0044281,GO:0044282,GO:0046395,GO:0071704,GO:1901564,GO:1901565,GO:1901575,GO:1901605,GO:1901606	3.5.1.96	ko:K05526	ko00330,ko01100,map00330,map01100	-	R00411	RC00064,RC00090	ko00000,ko00001,ko01000	-	-	iAPECO1_1312.APECO1_813,iECABU_c1320.ECABU_c20010,iECED1_1282.ECED1_1946,iECOK1_1307.ECOK1_1864,iECS88_1305.ECS88_1796,iUMN146_1321.UM146_08430,iUTI89_1310.UTI89_C1939,ic_1306.c2144	AstE_AspA	non_pathogenic	-	N	non_pathogenic	-	-	-	-	-	-	unclassified
Pse_3913	-1.73524	0.228096	0.0539893	0.145725	protein_coding transcript_biotype			J	Protein of unknown function (DUF3574)	-	-	-	-	-	-	-	-	-	-	-	-	DUF3574	non_pathogenic	-	N	unclassified	4: Potential Non-secreted Virulence factor	-	-	-	-	-	chromosome
Pse_1369	-1.73491	5.8092	0.0109513	0.0463656	protein_coding transcript_biotype			K	BRO family, N-terminal domain	-	-	-	-	-	-	-	-	-	-	-	-	Bro-N	non_pathogenic	-	N	pathogenic	2: Non-secreted Virulence factor	-	-	-	-	-	plasmid
Pse_2054	-1.73284	2.65977	0.04481	0.128382	protein_coding transcript_biotype	adk	Adenylate kinase	F	Catalyzes the reversible transfer of the terminal phosphate group between ATP and AMP. Plays an important role in cellular energy homeostasis and in adenine nucleotide metabolism	adk	GO:0000166,GO:0000287,GO:0003674,GO:0003824,GO:0004017,GO:0005488,GO:0005524,GO:0005575,GO:0005622,GO:0005623,GO:0005737,GO:0005829,GO:0006139,GO:0006163,GO:0006164,GO:0006172,GO:0006412,GO:0006518,GO:0006629,GO:0006644,GO:0006725,GO:0006753,GO:0006793,GO:0006796,GO:0006807,GO:0008144,GO:0008150,GO:0008152,GO:0008610,GO:0008654,GO:0009058,GO:0009059,GO:0009117,GO:0009123,GO:0009124,GO:0009126,GO:…	2.7.4.3	ko:K00939	ko00230,ko00730,ko01100,ko01110,ko01130,map00230,map00730,map01100,map01110,map01130	M00049	R00127,R01547,R11319	RC00002	ko00000,ko00001,ko00002,ko01000,ko04147	-	-	iECH74115_1262.ECH74115_0566,iEKO11_1354.EKO11_3373,iG2583_1286.G2583_0586,iJN746.PP_1506	ADK,ADK_lid	non_pathogenic	-	N	unclassified	4: Potential Non-secreted Virulence factor	-	-	-	-	-	unclassified
Pse_5054	-1.73243	5.14183	0.000960821	0.00782423	protein_coding transcript_biotype			S	Chagasin family peptidase inhibitor I42	-	-	-	ko:K14475	ko05143,map05143	-	-	-	ko00000,ko00001	-	-	-	Inhibitor_I42	non_pathogenic	-	Y	pathogenic	1: Secreted Virulence factor	-	-	-	-	-	unclassified
Pse_3009	-1.73242	2.21512	0.00271745	0.0171872	protein_coding transcript_biotype	serC	Phosphoserine aminotransferase	E	Catalyzes the reversible conversion of 3- phosphohydroxypyruvate to phosphoserine and of 3-hydroxy-2-oxo-4- phosphonooxybutanoate to phosphohydroxythreonine	serC	GO:0003674,GO:0003824,GO:0004648,GO:0005488,GO:0005575,GO:0005622,GO:0005623,GO:0005737,GO:0005829,GO:0006081,GO:0006082,GO:0006520,GO:0006553,GO:0006563,GO:0006564,GO:0006725,GO:0006732,GO:0006766,GO:0006767,GO:0006793,GO:0006796,GO:0006807,GO:0008144,GO:0008150,GO:0008152,GO:0008483,GO:0008652,GO:0009058,GO:0009066,GO:0009067,GO:0009069,GO:0009070,GO:0009085,GO:0009089,GO:0009108,GO:0009110,GO:…	2.6.1.52	ko:K00831	ko00260,ko00680,ko00750,ko01100,ko01120,ko01130,ko01200,ko01230,map00260,map00680,map00750,map01100,map01120,map01130,map01200,map01230	M00020,M00124	R04173,R05085	RC00006,RC00036	ko00000,ko00001,ko00002,ko01000,ko01007	-	-	iEcE24377_1341.EcE24377A_1004,iPC815.YPO1389,iYL1228.KPN_00935	Aminotran_5	non_pathogenic	-	N	non_pathogenic	-	-	-	-	-	-	unclassified
Pse_4034	-1.7304	3.65665	0.0560014	0.149598	protein_coding transcript_biotype	fabA	3-hydroxydecanoyl-[acyl-carrier-protein] dehydratase	I	Necessary for the introduction of cis unsaturation into fatty acids. Catalyzes the dehydration of (3R)-3-hydroxydecanoyl- ACP to E-(2)-decenoyl-ACP and then its isomerization to Z-(3)- decenoyl-ACP. Can catalyze the dehydratase reaction for beta- hydroxyacyl-ACPs with saturated chain lengths up to 16 0, being most active on intermediate chain length	fabA	-	4.2.1.59,5.3.3.14	ko:K01716	ko00061,ko01100,ko01212,map00061,map01100,map01212	M00083	R04428,R04535,R04537,R04544,R04568,R04954,R04965,R07639	RC00831,RC01078,RC01095	ko00000,ko00001,ko00002,ko01000,ko01004	-	-	-	FabA	non_pathogenic	-	N	pathogenic	2: Non-secreted Virulence factor	-	-	-	-	-	unclassified
Pse_6149	-1.72634	6.20323	0.00195309	0.0131091	protein_coding transcript_biotype	smpB	SsrA-binding protein	J	Required for rescue of stalled ribosomes mediated by trans-translation. Binds to transfer-messenger RNA (tmRNA), required for stable association of tmRNA with ribosomes. tmRNA and SmpB together mimic tRNA shape, replacing the anticodon stem-loop with SmpB. tmRNA is encoded by the ssrA gene	smpB	GO:0003674,GO:0003676,GO:0003723,GO:0005488,GO:0005575,GO:0005622,GO:0005623,GO:0005737,GO:0005829,GO:0006464,GO:0006807,GO:0008150,GO:0008152,GO:0009987,GO:0019538,GO:0036211,GO:0043170,GO:0043412,GO:0044237,GO:0044238,GO:0044260,GO:0044267,GO:0044424,GO:0044444,GO:0044464,GO:0070930,GO:0071704,GO:0097159,GO:1901363,GO:1901564	-	ko:K03664	-	-	-	-	ko00000	-	-	-	SmpB	non_pathogenic	-	Y	pathogenic	1: Secreted Virulence factor	-	-	-	-	-	chromosome
Pse_2431	-1.72203	5.79115	0.0185955	0.06821	protein_coding transcript_biotype	rnhA	Ribonuclease HI	L	Endonuclease that specifically degrades the RNA of RNA- DNA hybrids	rnhA	-	3.1.26.4	ko:K03469	ko03030,map03030	-	-	-	ko00000,ko00001,ko01000,ko03032	-	-	-	RNase_H	non_pathogenic	-	N	non_pathogenic	-	-	-	-	-	-	chromosome
Pse_2670	-1.72194	5.55625	0.0194367	0.0706928	protein_coding transcript_biotype	appB	Cytochrome bd-II ubiquinol oxidase subunit 2	C	oxidase subunit	cioB	-	1.10.3.14	ko:K00426	ko00190,ko01100,ko02020,map00190,map01100,map02020	M00153	R11325	RC00061	ko00000,ko00001,ko00002,ko01000	3.D.4.3	-	-	Cyt_bd_oxida_II	non_pathogenic	-	N	pathogenic	2: Non-secreted Virulence factor	-	-	-	-	-	unclassified
Pse_2655	-1.72102	1.74347	0.00450074	0.0246847	protein_coding transcript_biotype	macB_2	Macrolide export ATP-binding/permease protein MacB	V	Part of the tripartite efflux system MacAB-TolC. MacB is a non-canonical ABC transporter that contains transmembrane domains (TMD), which form a pore in the inner membrane, and an ATP-binding domain (NBD), which is responsible for energy generation. Confers resistance against macrolides	macB	GO:0005575,GO:0005623,GO:0005886,GO:0005887,GO:0006810,GO:0008150,GO:0015893,GO:0016020,GO:0016021,GO:0031224,GO:0031226,GO:0042221,GO:0042493,GO:0042891,GO:0044425,GO:0044459,GO:0044464,GO:0046677,GO:0050896,GO:0051179,GO:0051234,GO:0071944	-	ko:K05685	ko02010,map02010	M00709	-	-	ko00000,ko00001,ko00002,ko01000,ko02000	3.A.1.122.1,3.A.1.122.12	-	-	ABC_tran,FtsX,MacB_PCD	non_pathogenic	-	N	unclassified	4: Potential Non-secreted Virulence factor	-	-	-	-	-	plasmid
Pse_2599	-1.71987	6.75225	0.0103205	0.0443499	protein_coding transcript_biotype	rhaR_3	HTH-type transcriptional activator RhaR	K	DJ-1/PfpI family	-	-	-	-	-	-	-	-	-	-	-	-	DJ-1_PfpI,HTH_18	non_pathogenic	-	N	non_pathogenic	-	-	-	-	-	-	unclassified
Pse_1042	-1.71975	1.0478	0.00975596	0.0425258	protein_coding transcript_biotype	fliY_3	L-cystine-binding protein FliY	ET	Belongs to the bacterial solute-binding protein 3 family	fliY_2	-	-	ko:K02030	-	M00236	-	-	ko00000,ko00002,ko02000	3.A.1.3	-	-	SBP_bac_3	non_pathogenic	-	N	pathogenic	2: Non-secreted Virulence factor	-	-	-	-	-	plasmid
Pse_2585	-1.71936	0.724899	0.0570539	0.151547	protein_coding transcript_biotype	uup	ABC transporter ATP-binding protein uup	S	COG0488 ATPase components of ABC transporters with duplicated ATPase domains	uup	GO:0003674,GO:0003676,GO:0003677,GO:0003824,GO:0005488,GO:0005575,GO:0005622,GO:0005623,GO:0005737,GO:0005886,GO:0008150,GO:0009314,GO:0009628,GO:0010528,GO:0016020,GO:0016462,GO:0016787,GO:0016817,GO:0016818,GO:0016887,GO:0017111,GO:0019219,GO:0019222,GO:0031323,GO:0044424,GO:0044464,GO:0050789,GO:0050794,GO:0050896,GO:0051052,GO:0051171,GO:0060255,GO:0065007,GO:0070894,GO:0071944,GO:0080090,GO:…	-	ko:K15738	-	-	-	-	ko00000,ko02000	3.A.1.120.6	-	-	ABC_tran,ABC_tran_CTD,ABC_tran_Xtn	non_pathogenic	-	N	unclassified	4: Potential Non-secreted Virulence factor	-	-	-	-	-	unclassified
Pse_4886	-1.71838	3.96268	0.00170146	0.011931	protein_coding transcript_biotype			S	hemolysin iii	yqfA	GO:0005575,GO:0005623,GO:0005886,GO:0016020,GO:0044464,GO:0071944	-	ko:K11068	-	-	-	-	ko00000,ko02042	-	-	-	HlyIII	non_pathogenic	-	N	non_pathogenic	-	-	-	-	-	-	unclassified
Pse_0952	-1.71826	-2.52826	1	1	protein_coding transcript_biotype			S	Membrane	-	-	-	-	-	-	-	-	-	-	-	-	DUF962	non_pathogenic	-	N	unclassified	4: Potential Non-secreted Virulence factor	-	-	-	-	-	unclassified
Pse_1066	-1.71826	-2.52826	1	1	protein_coding transcript_biotype			Q	SnoaL-like domain	-	-	-	-	-	-	-	-	-	-	-	-	SnoaL_4	non_pathogenic	-	N	unclassified	4: Potential Non-secreted Virulence factor	-	-	-	-	-	unclassified
Pse_1292	-1.71826	-2.52826	1	1	protein_coding transcript_biotype	puuC_1	NADP/NAD-dependent aldehyde dehydrogenase PuuC	C	belongs to the aldehyde dehydrogenase family	-	-	1.2.1.99	ko:K09472	ko00330,ko01100,map00330,map01100	M00136	R07417,R07418	RC00080	ko00000,ko00001,ko00002,ko01000	-	-	-	Aldedh	non_pathogenic	-	N	unclassified	4: Potential Non-secreted Virulence factor	-	-	-	-	-	unclassified
Pse_2417	-1.71826	-2.52826	1	1	protein_coding transcript_biotype	hisZ	ATP phosphoribosyltransferase regulatory subunit	E	Required for the first step of histidine biosynthesis. May allow the feedback regulation of ATP phosphoribosyltransferase activity by histidine	hisZ	-	-	ko:K02502	ko00340,ko01100,ko01110,ko01230,map00340,map01100,map01110,map01230	M00026	R01071	RC02819,RC03200	ko00000,ko00001,ko00002	-	-	-	tRNA-synt_His	non_pathogenic	-	N	unclassified	4: Potential Non-secreted Virulence factor	-	-	-	-	-	unclassified
Pse_2520	-1.71826	-2.52826	1	1	protein_coding transcript_biotype	dapB	4-hydroxy-tetrahydrodipicolinate reductase	E	Catalyzes the conversion of 4-hydroxy- tetrahydrodipicolinate (HTPA) to tetrahydrodipicolinate	dapB	GO:0003674,GO:0003824,GO:0005488,GO:0005515,GO:0005575,GO:0005622,GO:0005623,GO:0005737,GO:0005829,GO:0006082,GO:0006520,GO:0006553,GO:0006807,GO:0008150,GO:0008152,GO:0008652,GO:0008839,GO:0009058,GO:0009066,GO:0009067,GO:0009085,GO:0009089,GO:0009987,GO:0016053,GO:0016491,GO:0016627,GO:0016628,GO:0019752,GO:0019877,GO:0042802,GO:0043436,GO:0043648,GO:0043650,GO:0044237,GO:0044238,GO:0044249,GO:…	1.17.1.8	ko:K00215	ko00261,ko00300,ko01100,ko01110,ko01120,ko01130,ko01230,map00261,map00300,map01100,map01110,map01120,map01130,map01230	M00016,M00525,M00526,M00527	R04198,R04199	RC00478	ko00000,ko00001,ko00002,ko01000	-	-	iSbBS512_1146.SbBS512_E0035	DapB_C,DapB_N	non_pathogenic	-	N	unclassified	4: Potential Non-secreted Virulence factor	-	-	-	-	-	unclassified
Pse_6142	-1.71826	-2.52826	1	1	protein_coding transcript_biotype	potH	Putrescine transport system permease protein PotH	P	COG1176 ABC-type spermidine putrescine transport system, permease component I	potH	GO:0005575,GO:0005623,GO:0005886,GO:0005887,GO:0006810,GO:0006811,GO:0006812,GO:0008150,GO:0015695,GO:0015696,GO:0015846,GO:0015847,GO:0016020,GO:0016021,GO:0031224,GO:0031226,GO:0032991,GO:0043190,GO:0044425,GO:0044459,GO:0044464,GO:0051179,GO:0051234,GO:0071702,GO:0071705,GO:0071944,GO:0098533,GO:0098796,GO:0098797,GO:1902494,GO:1902495,GO:1904949,GO:1990351	-	ko:K11075	ko02010,map02010	M00300	-	-	ko00000,ko00001,ko00002,ko02000	3.A.1.11.2	-	iAF1260.b0856,iBWG_1329.BWG_0709,iE2348C_1286.E2348C_0853,iECDH10B_1368.ECDH10B_0926,iECDH1ME8569_1439.ECDH1ME8569_0808,iEcDH1_1363.EcDH1_2786,iJO1366.b0856,iJR904.b0856,iY75_1357.Y75_RS04455	BPD_transp_1	non_pathogenic	-	N	pathogenic	2: Non-secreted Virulence factor	-	-	-	-	-	unclassified
Pse_6408	-1.71826	-2.52826	1	1	protein_coding transcript_biotype			S	conserved protein (some members contain a von Willebrand factor type A (vWA) domain)	IV02_10730	-	-	-	-	-	-	-	-	-	-	-	DUF58	non_pathogenic	-	N	unclassified	4: Potential Non-secreted Virulence factor	-	-	-	-	-	unclassified
Pse_1319	-1.71617	1.95043	0.147802	0.292712	protein_coding transcript_biotype	mtnC	Enolase-phosphatase E1	E	Bifunctional enzyme that catalyzes the enolization of 2,3-diketo-5-methylthiopentyl-1-phosphate (DK-MTP-1-P) into the intermediate 2-hydroxy-3-keto-5-methylthiopentenyl-1-phosphate (HK-MTPenyl-1-P), which is then dephosphorylated to form the acireductone 1,2-dihydroxy-3-keto-5-methylthiopentene (DHK- MTPene)	mtnC	GO:0000096,GO:0000097,GO:0003674,GO:0003824,GO:0006082,GO:0006520,GO:0006555,GO:0006790,GO:0006793,GO:0006796,GO:0006807,GO:0008150,GO:0008152,GO:0008652,GO:0009058,GO:0009066,GO:0009067,GO:0009086,GO:0009987,GO:0016053,GO:0016311,GO:0016787,GO:0016788,GO:0016791,GO:0017144,GO:0019509,GO:0019752,GO:0042578,GO:0043094,GO:0043102,GO:0043436,GO:0043874,GO:0044237,GO:0044238,GO:0044249,GO:0044272,GO:…	3.1.3.77	ko:K09880	ko00270,ko01100,map00270,map01100	M00034	R07395	RC02779	ko00000,ko00001,ko00002,ko01000	-	-	-	HAD_2,Hydrolase	non_pathogenic	-	N	unclassified	4: Potential Non-secreted Virulence factor	-	-	-	-	-	unclassified
Pse_0477	-1.71174	-2.53103	1	1	protein_coding transcript_biotype	actP_1	Cation/acetate symporter ActP	S	Belongs to the sodium solute symporter (SSF) (TC 2.A.21) family	actP	GO:0003674,GO:0005215,GO:0005342,GO:0005575,GO:0005623,GO:0005886,GO:0005887,GO:0006810,GO:0006811,GO:0006820,GO:0006846,GO:0006847,GO:0006855,GO:0008028,GO:0008150,GO:0008509,GO:0008514,GO:0015075,GO:0015103,GO:0015123,GO:0015238,GO:0015318,GO:0015654,GO:0015698,GO:0015710,GO:0015711,GO:0015718,GO:0015849,GO:0015893,GO:0016020,GO:0016021,GO:0022857,GO:0031224,GO:0031226,GO:0034220,GO:0035433,GO:…	-	ko:K14393	-	-	-	-	ko00000,ko02000	2.A.21.7	-	iB21_1397.B21_03899,iECBD_1354.ECBD_3965,iECD_1391.ECD_03939	SSF	non_pathogenic	-	Y	unclassified	3: Potential Secreted Virulence factor	-	-	-	-	-	chromosome
Pse_0835	-1.71174	-2.53103	1	1	protein_coding transcript_biotype			N	domain, Protein	-	-	-	-	-	-	-	-	-	-	-	-	-	non_pathogenic	-	N	unclassified	4: Potential Non-secreted Virulence factor	-	-	-	-	-	unclassified
Pse_2167	-1.71174	-2.53103	1	1	protein_coding transcript_biotype	ppiC_1	Peptidyl-prolyl cis-trans isomerase C	G	Peptidyl-prolyl	ppiC	-	5.2.1.8	ko:K03769	-	-	-	-	ko00000,ko01000,ko03110	-	-	-	Rotamase,Rotamase_3	non_pathogenic	-	N	pathogenic	2: Non-secreted Virulence factor	-	-	-	-	-	unclassified
Pse_2311	-1.71174	-2.53103	1	1	protein_coding transcript_biotype	oprF	Outer membrane porin F	M	Belongs to the ompA family	oprF	GO:0005575,GO:0005623,GO:0009279,GO:0016020,GO:0019867,GO:0030312,GO:0030313,GO:0031975,GO:0044462,GO:0044464,GO:0071944	-	ko:K03286	-	-	-	-	ko00000,ko02000	1.B.6	-	-	OmpA,OprF,TSP_3	non_pathogenic	-	N	non_pathogenic	-	-	-	-	-	-	unclassified
Pse_2807	-1.71174	-2.53103	1	1	protein_coding transcript_biotype	yaeQ	putative protein YaeQ	S	protein conserved in bacteria	IV02_27530	-	-	-	-	-	-	-	-	-	-	-	YaeQ	non_pathogenic	-	N	non_pathogenic	-	-	-	-	-	-	unclassified
Pse_2882	-1.71174	-2.53103	1	1	protein_coding transcript_biotype			S	MFS transporter	HA62_05660	-	-	-	-	-	-	-	-	-	-	-	-	non_pathogenic	-	N	unclassified	4: Potential Non-secreted Virulence factor	-	-	-	-	-	unclassified
Pse_4401	-1.71174	-2.53103	1	1	protein_coding transcript_biotype	trxC	Thioredoxin 2	O	Thioredoxin	trxC	-	1.8.1.8	ko:K03672	-	-	-	-	ko00000,ko01000,ko03110	-	-	-	Thioredoxin	non_pathogenic	-	N	unclassified	4: Potential Non-secreted Virulence factor	-	-	-	-	-	phage
Pse_4580	-1.71174	-2.53103	1	1	protein_coding transcript_biotype	gltR_1	HTH-type transcriptional regulator GltR	K	transcriptional regulator	cynR_1	-	-	-	-	-	-	-	-	-	-	-	HTH_1,LysR_substrate	non_pathogenic	-	N	non_pathogenic	-	-	-	-	-	-	unclassified
Pse_5916	-1.71174	-2.53103	1	1	protein_coding transcript_biotype	rpmF	50S ribosomal protein L32	J	Belongs to the bacterial ribosomal protein bL32 family	rpmF	GO:0000027,GO:0000302,GO:0003674,GO:0003735,GO:0005198,GO:0005575,GO:0005622,GO:0005623,GO:0005737,GO:0005829,GO:0005840,GO:0006412,GO:0006518,GO:0006807,GO:0006950,GO:0006979,GO:0006996,GO:0008150,GO:0008152,GO:0009058,GO:0009059,GO:0009314,GO:0009628,GO:0009987,GO:0010467,GO:0015934,GO:0016043,GO:0019538,GO:0022607,GO:0022613,GO:0022618,GO:0022625,GO:0022626,GO:0032991,GO:0034622,GO:0034641,GO:…	-	ko:K02911	ko03010,map03010	M00178	-	-	br01610,ko00000,ko00001,ko00002,ko03011,ko03029	-	-	-	Ribosomal_L32p	non_pathogenic	-	N	non_pathogenic	-	-	-	-	-	-	unclassified
Pse_6420	-1.71155	8.44915	0.00125895	0.00957899	protein_coding transcript_biotype	cbbA	Fructose-bisphosphate aldolase	G	catalyzes the reversible aldol condensation of dihydroxyacetonephosphate and glyceraldehyde 3-phosphate in the Calvin cycle, glycolysis and gluconeogenesis	fba	-	4.1.2.13	ko:K01624	ko00010,ko00030,ko00051,ko00680,ko00710,ko01100,ko01110,ko01120,ko01130,ko01200,ko01230,map00010,map00030,map00051,map00680,map00710,map01100,map01110,map01120,map01130,map01200,map01230	M00001,M00003,M00165,M00167,M00344,M00345	R01068,R01070,R01829,R02568	RC00438,RC00439,RC00603,RC00604	ko00000,ko00001,ko00002,ko01000	-	-	iJN746.PP_4960	F_bP_aldolase	non_pathogenic	-	N	non_pathogenic	-	-	-	-	-	-	unclassified
Pse_6385	-1.70874	1.12371	0.105965	0.231928	protein_coding transcript_biotype			C	Nitroreductase	-	-	-	-	-	-	-	-	-	-	-	-	Nitroreductase	non_pathogenic	-	N	unclassified	4: Potential Non-secreted Virulence factor	-	-	-	-	-	unclassified
Pse_0188	-1.70797	1.56227	0.0617087	0.160166	protein_coding transcript_biotype	ddpF_1	putative D,D-dipeptide transport ATP-binding protein DdpF	P	Belongs to the ABC transporter superfamily	dppF	-	-	ko:K12372,ko:K19230	ko01503,ko02010,map01503,map02010	M00324,M00739	-	-	ko00000,ko00001,ko00002,ko02000	3.A.1.5,3.A.1.5.5	-	-	ABC_tran,oligo_HPY	non_pathogenic	-	N	pathogenic	2: Non-secreted Virulence factor	-	-	-	-	-	unclassified
Pse_4881	-1.70573	6.62307	0.00716115	0.0340633	protein_coding transcript_biotype	rnc	Ribonuclease 3	J	Digests double-stranded RNA. Involved in the processing of primary rRNA transcript to yield the immediate precursors to the large and small rRNAs (23S and 16S). Processes some mRNAs, and tRNAs when they are encoded in the rRNA operon. Processes pre- crRNA and tracrRNA of type II CRISPR loci if present in the organism	rnc	GO:0000287,GO:0003674,GO:0003676,GO:0003723,GO:0003725,GO:0003824,GO:0004518,GO:0004519,GO:0004521,GO:0004525,GO:0004540,GO:0005488,GO:0005515,GO:0005575,GO:0005622,GO:0005623,GO:0005737,GO:0005829,GO:0006139,GO:0006364,GO:0006396,GO:0006397,GO:0006725,GO:0006807,GO:0008150,GO:0008152,GO:0009987,GO:0010467,GO:0016070,GO:0016071,GO:0016072,GO:0016787,GO:0016788,GO:0016891,GO:0016893,GO:0019899,GO:…	3.1.26.3	ko:K03685	ko03008,ko05205,map03008,map05205	-	-	-	ko00000,ko00001,ko01000,ko03009,ko03019,ko03036	-	-	-	Ribonucleas_3_3,dsrm	non_pathogenic	-	N	pathogenic	2: Non-secreted Virulence factor	-	-	-	-	-	unclassified
Pse_3896	-1.70492	5.02147	0.0341773	0.105524	protein_coding transcript_biotype	soj_2	Sporulation initiation inhibitor protein Soj	D	COG1192 ATPases involved in chromosome partitioning	XCC1889	-	-	ko:K03496	-	-	-	-	ko00000,ko03036,ko04812	-	-	-	AAA_31	non_pathogenic	-	N	pathogenic	2: Non-secreted Virulence factor	-	-	-	-	-	plasmid
Pse_4940	-1.70071	3.19883	0.107156	0.233839	protein_coding transcript_biotype			-	-	-	-	-	-	-	-	-	-	-	-	-	-	-	non_pathogenic	-	N	unclassified	4: Potential Non-secreted Virulence factor	-	-	-	-	-	chromosome
Pse_2631	-1.69806	4.3413	0.0113784	0.0475113	protein_coding transcript_biotype	hyuA	Hydantoin racemase	E	Hydantoin racemase	-	-	5.1.99.3	ko:K16841	ko00230,ko01120,map00230,map01120	-	R03925	RC01027	ko00000,ko00001,ko01000	-	-	-	-	non_pathogenic	-	N	pathogenic	2: Non-secreted Virulence factor	-	-	-	-	-	unclassified
Pse_3631	-1.69105	9.5755	0.0014752	0.010784	protein_coding transcript_biotype	gltI_1	Glutamate/aspartate import solute-binding protein	ET	ABC-type amino acid transport signal transduction systems periplasmic component domain	gltI	GO:0003333,GO:0003674,GO:0005488,GO:0005575,GO:0005623,GO:0006810,GO:0006811,GO:0006820,GO:0006835,GO:0006836,GO:0006855,GO:0006865,GO:0008150,GO:0015711,GO:0015740,GO:0015800,GO:0015807,GO:0015813,GO:0015849,GO:0015893,GO:0016595,GO:0016597,GO:0030288,GO:0030313,GO:0031406,GO:0031975,GO:0034220,GO:0036094,GO:0042221,GO:0042493,GO:0042597,GO:0043167,GO:0043168,GO:0043177,GO:0044464,GO:0046942,GO:…	-	ko:K10001	ko02010,ko02020,map02010,map02020	M00230	-	-	ko00000,ko00001,ko00002,ko02000	3.A.1.3.19,3.A.1.3.4	-	iECH74115_1262.ECH74115_0748,iECSE_1348.ECSE_0725,iECSP_1301.ECSP_0707,iECW_1372.ECW_m0710,iECs_1301.ECs0694,iEKO11_1354.EKO11_3211,iG2583_1286.G2583_0819,iSFV_1184.SFV_0671,iSF_1195.SF0626,iS_1188.S0648,iWFL_1372.ECW_m0710,iZ_1308.Z0805	SBP_bac_3	non_pathogenic	-	N	non_pathogenic	-	-	-	-	-	-	unclassified
Pse_1691	-1.69056	-0.0296676	0.0203374	0.0725371	protein_coding transcript_biotype	nicP_5	Porin-like protein NicP	S	Outer membrane porin	oprE	-	-	-	-	-	-	-	-	-	-	-	OprD	non_pathogenic	-	Y	pathogenic	1: Secreted Virulence factor	-	-	-	-	-	unclassified
Pse_3182	-1.68949	2.28246	0.0700429	0.174465	protein_coding transcript_biotype	dgkA	Diacylglycerol kinase	M	Recycling of diacylglycerol produced during the turnover of membrane phospholipid	dgkA	-	2.7.1.107	ko:K00901	ko00561,ko00564,ko01100,ko01110,ko04070,ko04072,ko05231,map00561,map00564,map01100,map01110,map04070,map04072,map05231	-	R02240	RC00002,RC00017	ko00000,ko00001,ko01000	-	-	-	DAGK_prokar	non_pathogenic	-	N	pathogenic	2: Non-secreted Virulence factor	-	-	-	-	-	unclassified
Pse_0391	-1.68742	2.9983	0.018111	0.0668603	protein_coding transcript_biotype	kdpD	Sensor protein KdpD	T	Histidine kinase	kdpD	-	2.7.13.3	ko:K07646	ko02020,map02020	M00454	-	-	ko00000,ko00001,ko00002,ko01000,ko01001,ko02022	-	-	-	DUF4118,HATPase_c,HisKA,KdpD,Usp	non_pathogenic	-	N	unclassified	4: Potential Non-secreted Virulence factor	-	-	-	-	-	unclassified
Pse_2123	-1.68628	8.74965	0.00112193	0.00878649	protein_coding transcript_biotype			K	AraC family transcriptional regulator	-	-	-	-	-	-	-	-	-	-	-	-	Arabinose_bd,HTH_18	non_pathogenic	-	N	non_pathogenic	-	-	-	-	-	-	chromosome
Pse_0364	-1.68625	4.47933	0.0650791	0.165536	protein_coding transcript_biotype			-	-	-	-	-	-	-	-	-	-	-	-	-	-	-	non_pathogenic	-	N	unclassified	4: Potential Non-secreted Virulence factor	-	-	-	-	-	unclassified
Pse_5649	-1.68548	1.5092	0.0475481	0.134023	protein_coding transcript_biotype			S	regulation of response to stimulus	-	-	-	-	-	-	-	-	-	-	-	-	LRR_6,LRR_8,NEL	non_pathogenic	-	N	unclassified	4: Potential Non-secreted Virulence factor	-	-	-	-	-	unclassified
Pse_4696	-1.68393	5.41338	0.0015839	0.0113221	protein_coding transcript_biotype			E	COG2113 ABC-type proline glycine betaine transport systems, periplasmic components	hisX	-	-	ko:K02002	ko02010,map02010	M00208	-	-	ko00000,ko00001,ko00002,ko02000	3.A.1.12	-	-	OpuAC	non_pathogenic	-	Y	pathogenic	1: Secreted Virulence factor	-	-	-	-	-	unclassified
Pse_4914	-1.68067	4.61473	0.00169096	0.0118736	protein_coding transcript_biotype	rnk_1	Regulator of nucleoside diphosphate kinase	K	regulator of nucleoside diphosphate kinase	rnk	-	-	ko:K06140	-	-	-	-	ko00000,ko03000	-	-	-	GreA_GreB,Rnk_N	non_pathogenic	-	N	non_pathogenic	-	-	-	-	-	-	unclassified
Pse_5951	-1.67935	4.0989	0.0406959	0.120431	protein_coding transcript_biotype			E	Belongs to the binding-protein-dependent transport system permease family	livM	GO:0003333,GO:0003674,GO:0005215,GO:0005304,GO:0005342,GO:0005575,GO:0005623,GO:0005886,GO:0005887,GO:0006810,GO:0006811,GO:0006812,GO:0006820,GO:0006855,GO:0006865,GO:0008150,GO:0008324,GO:0008509,GO:0008514,GO:0015075,GO:0015171,GO:0015173,GO:0015175,GO:0015179,GO:0015188,GO:0015192,GO:0015238,GO:0015318,GO:0015658,GO:0015711,GO:0015801,GO:0015803,GO:0015804,GO:0015807,GO:0015818,GO:0015823,GO:…	-	ko:K01998	ko02010,ko02024,map02010,map02024	M00237	-	-	ko00000,ko00001,ko00002,ko02000	3.A.1.4	-	iPC815.YPO3806,iSDY_1059.SDY_3605	BPD_transp_2,DUF3382	non_pathogenic	-	N	non_pathogenic	-	-	-	-	-	-	chromosome
Pse_1790	-1.67712	7.67497	0.00184065	0.0126425	protein_coding transcript_biotype			H	Chalcone isomerase-like	-	-	-	-	-	-	-	-	-	-	-	-	Chalcone_3	non_pathogenic	-	N	non_pathogenic	-	-	-	-	-	-	chromosome
Pse_3319	-1.67674	6.91465	0.00498228	0.0264271	protein_coding transcript_biotype	bacC_2	Dihydroanticapsin 7-dehydrogenase	IQ	Short chain dehydrogenase	-	-	1.1.1.304,1.1.1.76	ko:K18009	ko00650,map00650	-	R03707,R09078,R10505	RC00205,RC00525	ko00000,ko00001,ko01000	-	-	-	adh_short_C2	non_pathogenic	-	N	unclassified	4: Potential Non-secreted Virulence factor	-	-	-	-	-	unclassified
Pse_0255	-1.67579	6.37057	0.041561	0.122081	protein_coding transcript_biotype	hisP_1	Histidine transport ATP-binding protein HisP	E	abc transporter atp-binding protein	aotP	-	-	ko:K10025	ko02010,map02010	M00235	-	-	ko00000,ko00001,ko00002,ko01000,ko02000	3.A.1.3.11	-	-	ABC_tran	non_pathogenic	-	N	pathogenic	2: Non-secreted Virulence factor	-	-	-	-	-	chromosome
Pse_0135	-1.67569	2.66293	0.0318412	0.100571	protein_coding transcript_biotype			S	dioxygenase of extradiol dioxygenase family	-	-	-	ko:K06991	-	-	-	-	ko00000	-	-	-	Glyoxalase	non_pathogenic	-	N	non_pathogenic	-	-	-	-	-	-	unclassified
Pse_0136	-1.67518	5.23327	0.00689196	0.0331186	protein_coding transcript_biotype	cntO_2	Metal-pseudopaline receptor CntO	P	TonB-dependent Receptor Plug Domain	-	-	-	ko:K02014	-	-	-	-	ko00000,ko02000	1.B.14	-	-	Plug,TonB_dep_Rec	non_pathogenic	-	N	unclassified	4: Potential Non-secreted Virulence factor	-	-	-	-	-	unclassified
Pse_2938	-1.67436	3.45764	0.075975	0.184347	protein_coding transcript_biotype			-	-	-	-	-	-	-	-	-	-	-	-	-	-	-	pathogenic	1: Secreted Toxin	Y	pathogenic	1: Secreted Virulence factor	-	-	-	-	-	plasmid
Pse_2145	-1.67414	1.93187	0.0179522	0.0665599	protein_coding transcript_biotype	cysG	Siroheme synthase	H	Multifunctional enzyme that catalyzes the SAM-dependent methylations of uroporphyrinogen III at position C-2 and C-7 to form precorrin-2 via precorrin-1. Then it catalyzes the NAD- dependent ring dehydrogenation of precorrin-2 to yield sirohydrochlorin. Finally, it catalyzes the ferrochelation of sirohydrochlorin to yield siroheme	cysG	-	1.3.1.76,2.1.1.107,4.99.1.4	ko:K02302,ko:K02303	ko00860,ko01100,ko01110,ko01120,map00860,map01100,map01110,map01120	M00121	R02864,R03194,R03947	RC00003,RC00871,RC01012,RC01034	ko00000,ko00001,ko00002,ko01000	-	-	iJN746.PP_3999	CysG_dimeriser,NAD_binding_7,Sirohm_synth_M,TP_methylase	pathogenic	2: Non-secreted Toxin	N	unclassified	4: Potential Non-secreted Virulence factor	-	-	-	-	-	plasmid
Pse_6054	-1.67091	1.55734	0.0478691	0.13478	protein_coding transcript_biotype	panS	Pantothenate precursors transporter PanS	S	Bile acid sodium symporter	yocS	-	-	ko:K03453	-	-	-	-	ko00000	2.A.28	-	-	SBF	non_pathogenic	-	N	unclassified	4: Potential Non-secreted Virulence factor	-	-	-	-	-	unclassified
Pse_5847	-1.66944	6.12673	0.00186544	0.0127348	protein_coding transcript_biotype			S	transporter	-	-	-	ko:K07088	-	-	-	-	ko00000	-	-	-	Mem_trans	non_pathogenic	-	N	non_pathogenic	-	-	-	-	-	-	plasmid
Pse_2755	-1.66734	3.9393	0.0144173	0.0566265	protein_coding transcript_biotype			M	Glycosyl transferases group 1	-	-	-	-	-	-	-	-	-	-	-	-	Glyco_trans_1_4	non_pathogenic	-	N	unclassified	4: Potential Non-secreted Virulence factor	-	-	-	-	-	unclassified
Pse_2899	-1.66692	3.51676	0.00646554	0.0319012	protein_coding transcript_biotype	dppA_4	Periplasmic dipeptide transport protein	E	ABC-Type Dipeptide Transport System Periplasmic Component	-	-	-	ko:K02035,ko:K12368	ko02010,ko02024,ko02030,map02010,map02024,map02030	M00239,M00324	-	-	ko00000,ko00001,ko00002,ko02000	3.A.1.5	-	-	SBP_bac_5	non_pathogenic	-	N	pathogenic	2: Non-secreted Virulence factor	-	-	-	-	-	unclassified
Pse_1439	-1.66591	4.65498	0.0981502	0.218613	protein_coding transcript_biotype	prsE_1	Type I secretion system membrane fusion protein PrsE	M	Type I secretion membrane fusion protein, HlyD	hasE	-	-	ko:K02022,ko:K12537	-	M00328	-	-	ko00000,ko00002,ko02000,ko02044	8.A.1	-	-	Biotin_lipoyl_2,HlyD,HlyD_3	non_pathogenic	-	N	non_pathogenic	-	-	-	-	-	-	unclassified
Pse_3708	-1.66087	4.20569	0.0029354	0.0180874	protein_coding transcript_biotype	cdaR	Carbohydrate diacid regulator	KT	regulator	cdaR	GO:0003674,GO:0003700,GO:0006355,GO:0008150,GO:0009889,GO:0009891,GO:0009893,GO:0010468,GO:0010556,GO:0010557,GO:0010604,GO:0010628,GO:0019219,GO:0019222,GO:0031323,GO:0031325,GO:0031326,GO:0031328,GO:0045893,GO:0045935,GO:0048518,GO:0048522,GO:0050789,GO:0050794,GO:0051171,GO:0051173,GO:0051252,GO:0051254,GO:0060255,GO:0065007,GO:0080090,GO:0140110,GO:1902680,GO:1903506,GO:1903508,GO:2000112,GO:…	-	ko:K02647	-	-	-	-	ko00000,ko03000	-	-	-	Diacid_rec,HTH_30	non_pathogenic	-	N	pathogenic	2: Non-secreted Virulence factor	-	-	-	-	-	unclassified
Pse_1777	-1.6599	8.20625	0.00494333	0.0262474	protein_coding transcript_biotype			-	-	-	-	-	-	-	-	-	-	-	-	-	-	-	non_pathogenic	-	N	unclassified	4: Potential Non-secreted Virulence factor	-	-	-	-	-	plasmid
Pse_1003	-1.65648	2.65486	0.0870028	0.202022	protein_coding transcript_biotype	paaF	2,3-dehydroadipyl-CoA hydratase	I	Belongs to the enoyl-CoA hydratase isomerase family	paaF	GO:0003674,GO:0003824,GO:0004300,GO:0005488,GO:0005515,GO:0006082,GO:0006629,GO:0006631,GO:0006635,GO:0006725,GO:0006805,GO:0008150,GO:0008152,GO:0009056,GO:0009062,GO:0009404,GO:0009407,GO:0009410,GO:0009636,GO:0009850,GO:0009852,GO:0009987,GO:0010124,GO:0010817,GO:0016042,GO:0016054,GO:0016829,GO:0016835,GO:0016836,GO:0019395,GO:0019439,GO:0019748,GO:0019752,GO:0030258,GO:0032787,GO:0034440,GO:…	4.2.1.17	ko:K01692	ko00071,ko00280,ko00281,ko00310,ko00360,ko00362,ko00380,ko00410,ko00627,ko00640,ko00650,ko00903,ko00930,ko01100,ko01110,ko01120,ko01130,ko01212,map00071,map00280,map00281,map00310,map00360,map00362,map00380,map00410,map00627,map00640,map00650,map00903,map00930,map01100,map01110,map01120,map01130,map01212	M00032,M00087	R03026,R03045,R04137,R04170,R04204,R04224,R04738,R04740,R04744,R04746,R04749,R05595,R06411,R06412,R06942,R08093	RC00831,RC00834,RC01086,RC01095,RC01098,RC01103,RC01217,RC02115	ko00000,ko00001,ko00002,ko01000	-	-	-	ECH_1	non_pathogenic	-	N	unclassified	4: Potential Non-secreted Virulence factor	-	-	-	-	-	chromosome
Pse_3711	-1.6563	-0.957718	0.0622791	0.160792	protein_coding transcript_biotype	fadB_2	Fatty acid oxidation complex subunit alpha	I	Enoyl-CoA hydratase	-	-	4.2.1.17	ko:K01692	ko00071,ko00280,ko00281,ko00310,ko00360,ko00362,ko00380,ko00410,ko00627,ko00640,ko00650,ko00903,ko00930,ko01100,ko01110,ko01120,ko01130,ko01212,map00071,map00280,map00281,map00310,map00360,map00362,map00380,map00410,map00627,map00640,map00650,map00903,map00930,map01100,map01110,map01120,map01130,map01212	M00032,M00087	R03026,R03045,R04137,R04170,R04204,R04224,R04738,R04740,R04744,R04746,R04749,R05595,R06411,R06412,R06942,R08093	RC00831,RC00834,RC01086,RC01095,RC01098,RC01103,RC01217,RC02115	ko00000,ko00001,ko00002,ko01000	-	-	-	ECH_1	non_pathogenic	-	N	non_pathogenic	-	-	-	-	-	-	unclassified
Pse_0919	-1.65489	-2.55628	1	1	protein_coding transcript_biotype	potD	Spermidine/putrescine-binding periplasmic protein	E	Polyamine ABC transporter periplasmic polyamine-binding protein	-	-	-	ko:K02055	ko02024,map02024	M00193	-	-	ko00000,ko00001,ko00002,ko02000	3.A.1.11	-	-	SBP_bac_8	non_pathogenic	-	Y	unclassified	3: Potential Secreted Virulence factor	-	-	-	-	-	unclassified
Pse_3692	-1.65287	-0.848811	0.0683874	0.171874	protein_coding transcript_biotype	ssuD_2	Alkanesulfonate monooxygenase	C	Catalyzes the desulfonation of aliphatic sulfonates	-	-	-	-	-	-	-	-	-	-	-	-	Bac_luciferase	non_pathogenic	-	N	pathogenic	2: Non-secreted Virulence factor	-	-	-	-	-	unclassified
Pse_4212	-1.64926	5.35905	0.0693082	0.173051	protein_coding transcript_biotype	mdaB	NADPH	S	modulator of drug activity B	mdaB	GO:0000166,GO:0003674,GO:0003824,GO:0005488,GO:0005575,GO:0005622,GO:0005623,GO:0005737,GO:0005829,GO:0008150,GO:0008152,GO:0008753,GO:0016491,GO:0016651,GO:0016655,GO:0036094,GO:0043167,GO:0043168,GO:0044424,GO:0044444,GO:0044464,GO:0048037,GO:0050660,GO:0050662,GO:0055114,GO:0097159,GO:1901265,GO:1901363	-	ko:K03923	-	-	-	-	ko00000	-	-	iLF82_1304.LF82_1283	Flavodoxin_2	non_pathogenic	-	N	unclassified	4: Potential Non-secreted Virulence factor	-	-	-	-	-	unclassified
Pse_6107	-1.64848	0.228665	0.0233945	0.0801831	protein_coding transcript_biotype	map_1	Methionine aminopeptidase	E	Methionine aminopeptidase	map	-	3.4.11.18	ko:K01265	-	-	-	-	ko00000,ko01000,ko01002	-	-	-	Peptidase_M24	non_pathogenic	-	N	pathogenic	2: Non-secreted Virulence factor	-	-	-	-	-	unclassified
Pse_5246	-1.64832	-0.271789	0.0615282	0.159812	protein_coding transcript_biotype			S	Domain of unknown function (DUF4879)	-	-	-	-	-	-	-	-	-	-	-	-	DUF4879	non_pathogenic	-	N	non_pathogenic	-	-	-	-	-	-	unclassified
Pse_4370	-1.64474	3.39673	0.00555346	0.0286508	protein_coding transcript_biotype			S	glyoxalase bleomycin resistance protein dioxygenase	-	-	-	ko:K06996	-	-	-	-	ko00000	-	-	-	Glyoxalase	non_pathogenic	-	N	pathogenic	2: Non-secreted Virulence factor	-	-	-	-	-	unclassified
Pse_6160	-1.64288	3.227	0.085656	0.200031	protein_coding transcript_biotype	rssB_3	Regulator of RpoS	T	Diguanylate cyclase	-	-	-	-	-	-	-	-	-	-	-	-	EAL,GGDEF,PAS,PAS_3,PAS_4,PAS_9,Response_reg	non_pathogenic	-	N	non_pathogenic	-	-	-	-	-	-	unclassified
Pse_2809	-1.64087	7.50484	0.00288029	0.0178883	protein_coding transcript_biotype	hdfR_6	HTH-type transcriptional regulator HdfR	K	LysR substrate binding domain	-	-	-	-	-	-	-	-	-	-	-	-	HTH_1,LysR_substrate	non_pathogenic	-	N	non_pathogenic	-	-	-	-	-	-	chromosome
Pse_4061	-1.63922	2.02401	0.0867483	0.20167	protein_coding transcript_biotype	bioH	Pimeloyl-[acyl-carrier protein] methyl ester esterase	S	hydrolases or acyltransferases, alpha beta hydrolase superfamily	bioH	-	3.1.1.85	ko:K02170	ko00780,ko01100,map00780,map01100	M00572	R09725	RC00460,RC00461	ko00000,ko00001,ko00002,ko01000	-	-	-	Abhydrolase_1,Abhydrolase_6,FSH1	non_pathogenic	-	N	pathogenic	2: Non-secreted Virulence factor	-	-	-	-	-	unclassified
Pse_4895	-1.6374	4.44888	0.00479934	0.0256944	protein_coding transcript_biotype			S	alpha beta	-	-	-	ko:K07018	-	-	-	-	ko00000	-	-	-	Abhydrolase_1,Hydrolase_4,Peptidase_S15,Thioesterase	non_pathogenic	-	N	non_pathogenic	-	-	-	-	-	-	unclassified
Pse_4904	-1.63688	-2.55798	1	1	protein_coding transcript_biotype	bepA_3	Beta-barrel assembly-enhancing protease	S	Functions as both a chaperone and a metalloprotease. Maintains the integrity of the outer membrane by promoting either the assembly or the elimination of outer membrane proteins, depending on their folding state	bepA	GO:0003674,GO:0003756,GO:0003824,GO:0004175,GO:0004222,GO:0005488,GO:0005575,GO:0005623,GO:0006457,GO:0006508,GO:0006807,GO:0008150,GO:0008152,GO:0008233,GO:0008237,GO:0009056,GO:0009057,GO:0009987,GO:0016020,GO:0016043,GO:0016787,GO:0016853,GO:0016860,GO:0016864,GO:0019538,GO:0022607,GO:0030163,GO:0030288,GO:0030313,GO:0031975,GO:0042597,GO:0043163,GO:0043165,GO:0043167,GO:0043169,GO:0043170,GO:…	-	-	-	-	-	-	-	-	-	-	Peptidase_M48,TPR_19	non_pathogenic	-	N	non_pathogenic	-	-	-	-	-	-	unclassified
Pse_6169	-1.63667	8.69682	0.00156766	0.0112475	protein_coding transcript_biotype			S	Protein of unknown function (DUF3077)	-	-	-	-	-	-	-	-	-	-	-	-	DUF3077	non_pathogenic	-	N	non_pathogenic	-	-	-	-	-	-	unclassified
Pse_4420	-1.63659	3.80321	0.00759594	0.0353496	protein_coding transcript_biotype			E	ABC-type oligopeptide transport system periplasmic component	-	-	-	ko:K02035,ko:K13893	ko02010,ko02024,map02010,map02024	M00239,M00349	-	-	ko00000,ko00001,ko00002,ko02000	3.A.1.5,3.A.1.5.21,3.A.1.5.24	-	-	SBP_bac_5	non_pathogenic	-	N	unclassified	4: Potential Non-secreted Virulence factor	-	-	-	-	-	unclassified
Pse_1014	-1.63593	-2.55807	1	1	protein_coding transcript_biotype	ddpC_3	putative D,D-dipeptide transport system permease protein DdpC	EP	N-terminal TM domain of oligopeptide transport permease C	dppC	-	-	ko:K02034	ko02024,map02024	M00239	-	-	ko00000,ko00001,ko00002,ko02000	3.A.1.5	-	-	BPD_transp_1,OppC_N	non_pathogenic	-	Y	unclassified	3: Potential Secreted Virulence factor	-	-	-	-	-	unclassified
Pse_1588	-1.63593	-2.55807	1	1	protein_coding transcript_biotype	cmoB	tRNA U34 carboxymethyltransferase	J	Catalyzes carboxymethyl transfer from carboxy-S- adenosyl-L-methionine (Cx-SAM) to 5-hydroxyuridine (ho5U) to form 5-carboxymethoxyuridine (cmo5U) at position 34 in tRNAs	cmoB	GO:0002097,GO:0002098,GO:0003674,GO:0003824,GO:0005488,GO:0005515,GO:0005575,GO:0005622,GO:0005623,GO:0005737,GO:0006139,GO:0006396,GO:0006399,GO:0006400,GO:0006725,GO:0006807,GO:0008033,GO:0008150,GO:0008152,GO:0008168,GO:0008757,GO:0009451,GO:0009987,GO:0010467,GO:0016043,GO:0016070,GO:0016740,GO:0016741,GO:0016765,GO:0022607,GO:0032259,GO:0034470,GO:0034641,GO:0034660,GO:0042802,GO:0043170,GO:…	-	ko:K15257	-	-	-	-	ko00000,ko01000,ko03016	-	-	-	Methyltransf_9	non_pathogenic	-	N	pathogenic	2: Non-secreted Virulence factor	-	-	-	-	-	unclassified
Pse_4724	-1.63593	-2.55807	1	1	protein_coding transcript_biotype	fpvA_8	Ferripyoverdine receptor	P	receptor	fpvA	-	-	ko:K02014,ko:K16088	-	-	-	-	ko00000,ko02000	1.B.14,1.B.14.1.10,1.B.14.1.3,1.B.14.1.8	-	-	Plug,STN,TonB_dep_Rec	non_pathogenic	-	Y	pathogenic	1: Secreted Virulence factor	-	-	-	-	-	unclassified
Pse_5139	-1.63593	-2.55807	1	1	protein_coding transcript_biotype			U	Belongs to the purine-cytosine permease (2.A.39) family	HA62_02295	-	-	ko:K03457	-	-	-	-	ko00000	2.A.39	-	-	Transp_cyt_pur	non_pathogenic	-	N	unclassified	4: Potential Non-secreted Virulence factor	-	-	-	-	-	chromosome
Pse_1698	-1.63588	7.2063	0.00306729	0.0186458	protein_coding transcript_biotype	alc	allantoicase	F	Belongs to the allantoicase family	alc	GO:0003674,GO:0003824,GO:0004037,GO:0006139,GO:0006144,GO:0006145,GO:0006725,GO:0006807,GO:0008150,GO:0008152,GO:0009056,GO:0009112,GO:0009987,GO:0016787,GO:0016810,GO:0016813,GO:0019439,GO:0034641,GO:0044237,GO:0044238,GO:0044248,GO:0044270,GO:0044281,GO:0046113,GO:0046483,GO:0046700,GO:0055086,GO:0071704,GO:0072521,GO:0072523,GO:1901360,GO:1901361,GO:1901564,GO:1901565,GO:1901575	3.5.3.4	ko:K01477	ko00230,ko01100,ko01120,map00230,map01100,map01120	M00546	R02422	RC00379,RC00712	ko00000,ko00001,ko00002,ko01000	-	-	-	Allantoicase	non_pathogenic	-	N	unclassified	4: Potential Non-secreted Virulence factor	-	-	-	-	-	chromosome
Pse_2418	-1.63507	6.58966	0.08913	0.205816	protein_coding transcript_biotype	atpC	ATP synthase epsilon chain	C	Produces ATP from ADP in the presence of a proton gradient across the membrane	atpC	GO:0005575,GO:0005622,GO:0005623,GO:0006139,GO:0006163,GO:0006164,GO:0006725,GO:0006753,GO:0006754,GO:0006793,GO:0006796,GO:0006807,GO:0006810,GO:0006811,GO:0006812,GO:0008150,GO:0008152,GO:0009058,GO:0009117,GO:0009123,GO:0009124,GO:0009126,GO:0009127,GO:0009141,GO:0009142,GO:0009144,GO:0009145,GO:0009150,GO:0009152,GO:0009156,GO:0009161,GO:0009165,GO:0009167,GO:0009168,GO:0009199,GO:0009201,GO:…	-	ko:K02114	ko00190,ko00195,ko01100,map00190,map00195,map01100	M00157	-	-	ko00000,ko00001,ko00002,ko00194	3.A.2.1	-	iJN746.PP_5412	ATP-synt_DE,ATP-synt_DE_N	non_pathogenic	-	N	unclassified	4: Potential Non-secreted Virulence factor	-	-	-	-	-	unclassified
Pse_5514	-1.63491	5.25361	0.00330736	0.0198249	protein_coding transcript_biotype	rlmI_2	Ribosomal RNA large subunit methyltransferase I	J	Belongs to the methyltransferase superfamily	-	-	2.1.1.191	ko:K06969	-	-	-	-	ko00000,ko01000,ko03009	-	-	-	Methyltrans_SAM	non_pathogenic	-	N	non_pathogenic	-	-	-	-	-	-	plasmid
Pse_3165	-1.63378	4.13676	0.0204139	0.0727096	protein_coding transcript_biotype			-	-	-	-	-	-	-	-	-	-	-	-	-	-	-	non_pathogenic	-	N	pathogenic	2: Non-secreted Virulence factor	-	-	-	-	-	unclassified
Pse_2089	-1.63341	5.87579	0.0243147	0.0823525	protein_coding transcript_biotype	oprB_1	Porin B	M	Carbohydrate-selective porin	oprB2	-	-	ko:K07267	-	-	-	-	ko00000,ko02000	1.B.19.1	-	-	OprB	non_pathogenic	-	N	pathogenic	2: Non-secreted Virulence factor	-	-	-	-	-	chromosome
Pse_3155	-1.62994	8.22055	0.0115381	0.0480225	protein_coding transcript_biotype			M	rhs family	-	-	-	-	-	-	-	-	-	-	-	-	-	non_pathogenic	-	N	non_pathogenic	-	-	-	-	-	-	unclassified
Pse_0634	-1.62925	6.10011	0.0395833	0.11811	protein_coding transcript_biotype	alaA	Glutamate-pyruvate aminotransferase AlaA	E	in Corynebacterium glutamicum this protein can use glutamate, 2-aminobutyrate, and aspartate as amino donors and pyruvate as the acceptor'	alaA	GO:0003674,GO:0003824,GO:0004021,GO:0005488,GO:0006082,GO:0006090,GO:0006520,GO:0006522,GO:0006523,GO:0006807,GO:0006950,GO:0006974,GO:0008144,GO:0008150,GO:0008152,GO:0008483,GO:0008652,GO:0009058,GO:0009078,GO:0009079,GO:0009987,GO:0016053,GO:0016740,GO:0016769,GO:0019272,GO:0019752,GO:0019842,GO:0030170,GO:0030632,GO:0032787,GO:0033554,GO:0036094,GO:0042221,GO:0042851,GO:0042852,GO:0043167,GO:…	2.6.1.2,2.6.1.66	ko:K14260	ko00220,ko00250,ko00290,ko01100,ko01110,ko01130,ko01210,ko01230,map00220,map00250,map00290,map01100,map01110,map01130,map01210,map01230	-	R00258,R01215	RC00006,RC00008,RC00036	ko00000,ko00001,ko01000,ko01007	-	-	-	Aminotran_1_2	non_pathogenic	-	N	unclassified	4: Potential Non-secreted Virulence factor	-	-	-	-	-	unclassified
Pse_3998	-1.62508	7.31487	0.00642168	0.0317381	protein_coding transcript_biotype	putative FAD-dependent oxidoreductase		E	oxidoreductase()	-	-	-	-	-	-	-	-	-	-	-	-	DAO	non_pathogenic	-	N	pathogenic	2: Non-secreted Virulence factor	-	-	-	-	-	chromosome
Pse_2901	-1.62479	6.7112	0.0487755	0.136439	protein_coding transcript_biotype	fpr_2	Ferredoxin--NADP reductase	C	Ferredoxin-NADP reductase	fpr	-	1.18.1.2,1.19.1.1	ko:K00528	-	-	R10159	-	ko00000,ko01000	-	-	-	FAD_binding_6,NAD_binding_1	non_pathogenic	-	N	unclassified	4: Potential Non-secreted Virulence factor	-	-	-	-	-	unclassified
Pse_5061	-1.62107	4.76369	0.0590761	0.154897	protein_coding transcript_biotype			Q	4,5-dioxygenase	-	-	-	ko:K10253	-	-	-	-	ko00000,ko01000	-	-	-	DOPA_dioxygen	non_pathogenic	-	N	unclassified	4: Potential Non-secreted Virulence factor	-	-	-	-	-	unclassified
Pse_3645	-1.61889	5.91337	0.00455562	0.0248851	protein_coding transcript_biotype	glnK	Nitrogen regulatory protein P-II 2	K	Belongs to the P(II) protein family	glnK	-	-	ko:K04751,ko:K04752	ko02020,map02020	-	-	-	ko00000,ko00001	-	-	-	P-II	non_pathogenic	-	N	unclassified	4: Potential Non-secreted Virulence factor	-	-	-	-	-	chromosome
Pse_4161	-1.61572	2.55427	0.0392725	0.117499	protein_coding transcript_biotype			I	Lipase (class 3)	-	-	-	-	-	-	-	-	-	-	-	-	Lipase_3	non_pathogenic	-	N	pathogenic	2: Non-secreted Virulence factor	-	-	-	-	-	unclassified
Pse_1200	-1.61561	-0.67003	0.066309	0.168167	protein_coding transcript_biotype	dpkA	Delta(1)-pyrroline-2-carboxylate/Delta(1)-piperideine-2-carboxylate reductase	C	Belongs to the LDH2 MDH2 oxidoreductase family	-	-	1.5.1.21	ko:K13609	ko00310,ko00960,ko01100,map00310,map00960,map01100	-	R02203	RC00135	ko00000,ko00001,ko01000	-	-	-	Ldh_2	non_pathogenic	-	N	unclassified	4: Potential Non-secreted Virulence factor	-	-	-	-	-	unclassified
Pse_1055	-1.61549	6.36822	0.005611	0.0287524	protein_coding transcript_biotype			N	Belongs to the bacterial flagellin family	flgL	-	-	ko:K02397	ko02040,map02040	-	-	-	ko00000,ko00001,ko02035	-	-	-	Flagellin_C,Flagellin_N	non_pathogenic	-	N	unclassified	4: Potential Non-secreted Virulence factor	-	-	-	-	-	plasmid
Pse_6314	-1.61267	4.29478	0.0216594	0.0757346	protein_coding transcript_biotype			-	-	-	-	-	-	-	-	-	-	-	-	-	-	-	non_pathogenic	-	N	non_pathogenic	-	-	-	-	-	-	unclassified
Pse_5848	-1.61054	5.46296	0.0923015	0.209674	protein_coding transcript_biotype	cnoX	Chaperedoxin	O	Thioredoxin	ybbN	GO:0003674,GO:0003824,GO:0005575,GO:0005622,GO:0005623,GO:0005737,GO:0005829,GO:0006457,GO:0008150,GO:0008152,GO:0009987,GO:0015035,GO:0015036,GO:0016491,GO:0016667,GO:0044424,GO:0044444,GO:0044464,GO:0055114,GO:0061077	-	ko:K03671,ko:K05838	ko04621,ko05418,map04621,map05418	-	-	-	ko00000,ko00001,ko03110	-	-	-	TPR_19,TPR_20,Thioredoxin	non_pathogenic	-	N	unclassified	4: Potential Non-secreted Virulence factor	-	-	-	-	-	unclassified
Pse_6217	-1.61004	11.555	0.00593962	0.0300239	protein_coding transcript_biotype	Ureidoglycolate lyase		Q	COG0179 2-keto-4-pentenoate hydratase 2-oxohepta-3-ene-1,7-dioic acid hydratase (catechol pathway)	-	-	4.3.2.3	ko:K16856	ko00230,ko01100,map00230,map01100	-	R00776	RC00153,RC00379	ko00000,ko00001,ko01000	-	-	-	FAA_hydrolase	non_pathogenic	-	N	non_pathogenic	-	-	-	-	-	-	unclassified
Pse_2208	-1.60739	8.63156	0.00365009	0.0213584	protein_coding transcript_biotype	yejF	putative ABC transporter ATP-binding protein YejF	P	Belongs to the ABC transporter superfamily	yejF	GO:0000166,GO:0003674,GO:0003824,GO:0005215,GO:0005488,GO:0005524,GO:0005575,GO:0005623,GO:0005886,GO:0006810,GO:0006857,GO:0008144,GO:0008150,GO:0015399,GO:0015405,GO:0015833,GO:0015893,GO:0016020,GO:0016462,GO:0016787,GO:0016817,GO:0016818,GO:0016887,GO:0017076,GO:0017111,GO:0022804,GO:0022857,GO:0030554,GO:0032553,GO:0032555,GO:0032559,GO:0035639,GO:0035672,GO:0036094,GO:0042221,GO:0042493,GO:…	-	ko:K13896	ko02010,map02010	M00349	-	-	ko00000,ko00001,ko00002,ko02000	3.A.1.5.21,3.A.1.5.24	-	-	ABC_tran,oligo_HPY	non_pathogenic	-	N	non_pathogenic	-	-	-	-	-	-	chromosome
Pse_3039	-1.6054	4.76607	0.0243523	0.0824146	protein_coding transcript_biotype	rhtB_4	Homoserine/homoserine lactone efflux protein	E	Amino acid transporter LysE	-	-	-	-	-	-	-	-	-	-	-	-	LysE	non_pathogenic	-	N	non_pathogenic	-	-	-	-	-	-	unclassified
Pse_4656	-1.60521	4.80862	0.00825264	0.0375259	protein_coding transcript_biotype	metN2	Methionine import ATP-binding protein MetN 2	P	Part of the ABC transporter complex MetNIQ involved in methionine import. Responsible for energy coupling to the transport system	metN	GO:0003674,GO:0003824,GO:0005215,GO:0006810,GO:0006811,GO:0006820,GO:0006865,GO:0008150,GO:0015399,GO:0015405,GO:0015711,GO:0015849,GO:0016462,GO:0016787,GO:0016817,GO:0016818,GO:0016887,GO:0017111,GO:0022804,GO:0022857,GO:0042623,GO:0042626,GO:0043492,GO:0046942,GO:0051179,GO:0051234,GO:0055085,GO:0071702,GO:0071705	-	ko:K02071	ko02010,map02010	M00238	-	-	ko00000,ko00001,ko00002,ko02000	3.A.1.24	-	-	ABC_tran,NIL	non_pathogenic	-	Y	pathogenic	1: Secreted Virulence factor	-	-	-	-	-	unclassified
Pse_5854	-1.60514	4.12244	0.087017	0.202022	protein_coding transcript_biotype	braC	Leucine-, isoleucine-, valine-, threonine-, and alanine-binding protein	E	With LivFGHM is involved in the high affinity leucine transport	braC	-	-	ko:K01999	ko02010,ko02024,map02010,map02024	M00237	-	-	ko00000,ko00001,ko00002,ko02000	3.A.1.4	-	-	Peripla_BP_6	non_pathogenic	-	N	unclassified	4: Potential Non-secreted Virulence factor	-	-	-	-	-	unclassified
Pse_5276	-1.59807	4.14722	0.0185028	0.0679181	protein_coding transcript_biotype	dmlR_3	HTH-type transcriptional regulator DmlR	K	Transcriptional regulator	yhcS	-	-	-	-	-	-	-	-	-	-	-	HTH_1,LysR_substrate	non_pathogenic	-	N	unclassified	4: Potential Non-secreted Virulence factor	-	-	-	-	-	unclassified
Pse_4926	-1.59703	5.19514	0.0183159	0.0674614	protein_coding transcript_biotype	bpt	Aspartate/glutamate leucyltransferase	O	May conjugate Arg from its aminoacyl-tRNA to the N- termini of proteins containing an N-terminal aspartate or glutamate	ate	GO:0003674,GO:0003824,GO:0004057,GO:0005575,GO:0005622,GO:0005623,GO:0005737,GO:0006464,GO:0006508,GO:0006511,GO:0006807,GO:0008150,GO:0008152,GO:0009056,GO:0009057,GO:0009987,GO:0016598,GO:0016740,GO:0016746,GO:0016755,GO:0019538,GO:0019941,GO:0030163,GO:0036211,GO:0043170,GO:0043412,GO:0043632,GO:0044237,GO:0044238,GO:0044248,GO:0044257,GO:0044260,GO:0044265,GO:0044267,GO:0044424,GO:0044464,GO:…	2.3.2.29	ko:K21420	-	-	R11547,R11548	RC00064	ko00000,ko01000	-	-	-	ATE_C,ATE_N	non_pathogenic	-	N	unclassified	4: Potential Non-secreted Virulence factor	-	-	-	-	-	unclassified
Pse_0578	-1.59694	7.69747	0.00267245	0.0169233	protein_coding transcript_biotype			S	Auxin Efflux Carrier	-	-	-	ko:K07088	-	-	-	-	ko00000	-	-	-	Mem_trans	non_pathogenic	-	N	non_pathogenic	-	-	-	-	-	-	chromosome
Pse_5420	-1.59423	4.56326	0.0138049	0.0544736	protein_coding transcript_biotype			P	Alkylphosphonate utilization operon protein PhnA	phnA	GO:0005575,GO:0005622,GO:0005623,GO:0005737,GO:0005829,GO:0044424,GO:0044444,GO:0044464	-	ko:K06193	ko01120,map01120	-	-	-	ko00000	-	-	-	PhnA,PhnA_Zn_Ribbon	non_pathogenic	-	N	pathogenic	2: Non-secreted Virulence factor	-	-	-	-	-	unclassified
Pse_1510	-1.59221	-1.23887	0.168916	0.318514	protein_coding transcript_biotype	btuB_4	Vitamin B12 transporter BtuB	P	receptor	-	-	-	ko:K02014	-	-	-	-	ko00000,ko02000	1.B.14	-	-	Plug,TonB_dep_Rec	non_pathogenic	-	N	non_pathogenic	-	-	-	-	-	-	unclassified
Pse_4858	-1.59149	2.66386	0.0205683	0.0730577	protein_coding transcript_biotype			S	Transport and Golgi organisation 2	-	-	-	-	-	-	-	-	-	-	-	-	TANGO2	non_pathogenic	-	N	non_pathogenic	-	-	-	-	-	-	unclassified
Pse_4207	-1.58907	5.75092	0.00683072	0.0329854	ncRNA transcript_biotype		ncRNA description	-	-	-	-	-	-	-	-	-	-	-	-	-	-	-	non_pathogenic	-	N	unclassified	4: Potential Non-secreted Virulence factor	-	-	-	-	-	plasmid
Pse_6416	-1.58816	6.34957	0.0104775	0.0447637	protein_coding transcript_biotype	hisH	Imidazole glycerol phosphate synthase subunit HisH	E	IGPS catalyzes the conversion of PRFAR and glutamine to IGP, AICAR and glutamate. The HisH subunit provides the glutamine amidotransferase activity that produces the ammonia necessary to HisF for the synthesis of IGP and AICAR	hisH	GO:0000105,GO:0000107,GO:0003674,GO:0003824,GO:0006082,GO:0006520,GO:0006547,GO:0006725,GO:0006807,GO:0008150,GO:0008152,GO:0008652,GO:0009058,GO:0009987,GO:0016053,GO:0016740,GO:0016757,GO:0016763,GO:0018130,GO:0019438,GO:0019752,GO:0034641,GO:0043436,GO:0044237,GO:0044238,GO:0044249,GO:0044281,GO:0044283,GO:0046394,GO:0046483,GO:0052803,GO:0071704,GO:1901360,GO:1901362,GO:1901564,GO:1901566,GO:…	-	ko:K02501	ko00340,ko01100,ko01110,ko01230,map00340,map01100,map01110,map01230	M00026	R04558	RC00010,RC01190,RC01943	ko00000,ko00001,ko00002,ko01000	-	-	-	GATase	non_pathogenic	-	N	unclassified	4: Potential Non-secreted Virulence factor	-	-	-	-	-	unclassified
Pse_5050	-1.58795	3.50143	0.0883963	0.204488	ncRNA transcript_biotype		ncRNA description	-	-	-	-	-	-	-	-	-	-	-	-	-	-	-	non_pathogenic	-	Y	unclassified	3: Potential Secreted Virulence factor	-	-	-	-	-	unclassified
Pse_0301	-1.58768	7.08157	0.0134602	0.0534093	protein_coding transcript_biotype	0	0	T	Protein tyrosine serine phosphatase	-	-	-	-	-	-	-	-	-	-	-	-	DSPc,Y_phosphatase2	non_pathogenic	-	N	pathogenic	2: Non-secreted Virulence factor	-	-	-	-	-	chromosome
Pse_1981	-1.58684	2.63606	0.0165857	0.0626181	protein_coding transcript_biotype	nuoK	NADH-quinone oxidoreductase subunit K	C	NDH-1 shuttles electrons from NADH, via FMN and iron- sulfur (Fe-S) centers, to quinones in the respiratory chain. The immediate electron acceptor for the enzyme in this species is believed to be ubiquinone. Couples the redox reaction to proton translocation (for every two electrons transferred, four hydrogen ions are translocated across the cytoplasmic membrane), and thus conserves the redox ene…	nuoK	GO:0003674,GO:0003824,GO:0003954,GO:0005575,GO:0005623,GO:0005886,GO:0005887,GO:0008137,GO:0008150,GO:0008152,GO:0016020,GO:0016021,GO:0016491,GO:0016651,GO:0016655,GO:0030964,GO:0031224,GO:0031226,GO:0032991,GO:0044425,GO:0044459,GO:0044464,GO:0045271,GO:0045272,GO:0050136,GO:0055114,GO:0070469,GO:0070470,GO:0071944,GO:0098796,GO:0098797,GO:0098803,GO:1902494,GO:1990204	1.6.5.3	ko:K00340	ko00190,ko01100,map00190,map01100	M00144	R11945	RC00061	ko00000,ko00001,ko00002,ko01000	3.D.1	-	-	Oxidored_q2	non_pathogenic	-	N	pathogenic	2: Non-secreted Virulence factor	-	-	-	-	-	unclassified
Pse_2709	-1.58672	3.46857	0.142815	0.285907	protein_coding transcript_biotype	nuoC	NADH-quinone oxidoreductase subunit C/D	C	NDH-1 shuttles electrons from NADH, via FMN and iron- sulfur (Fe-S) centers, to quinones in the respiratory chain. The immediate electron acceptor for the enzyme in this species is believed to be ubiquinone. Couples the redox reaction to proton translocation (for every two electrons transferred, four hydrogen ions are translocated across the cytoplasmic membrane), and thus conserves the redox ene…	nuoC	GO:0003674,GO:0003824,GO:0003954,GO:0005575,GO:0005623,GO:0005886,GO:0006091,GO:0006119,GO:0006120,GO:0006139,GO:0006163,GO:0006725,GO:0006753,GO:0006793,GO:0006796,GO:0006807,GO:0008137,GO:0008150,GO:0008152,GO:0009117,GO:0009123,GO:0009126,GO:0009141,GO:0009144,GO:0009150,GO:0009161,GO:0009167,GO:0009199,GO:0009205,GO:0009259,GO:0009987,GO:0015980,GO:0016020,GO:0016310,GO:0016491,GO:0016651,GO:…	1.6.5.3	ko:K13378	ko00190,ko01100,map00190,map01100	M00144	R11945	RC00061	ko00000,ko00001,ko00002,ko01000	3.D.1	-	iECDH10B_1368.ECDH10B_2448,iECDH1ME8569_1439.ECDH1ME8569_2223,iETEC_1333.ETEC_2421,iEcDH1_1363.EcDH1_1371,iPC815.YPO2553,iUMNK88_1353.UMNK88_2836	Complex1_30kDa,Complex1_49kDa	non_pathogenic	-	N	unclassified	4: Potential Non-secreted Virulence factor	-	-	-	-	-	unclassified
Pse_3489	-1.58401	3.53745	0.00720374	0.0342028	protein_coding transcript_biotype	hda	DnaA regulatory inactivator Hda	L	Mediates the interaction of DNA replication inititator protein DnaA with DNA polymerase subunit beta sliding clamp (dnaN). Stimulates hydrolysis of ATP-DnaA to ADP-DnaA, rendering DnaA inactive for reinititation, a process called regulatory inhibition of DnaA or RIDA	hda	GO:0000166,GO:0003674,GO:0005488,GO:0005515,GO:0005575,GO:0005622,GO:0005623,GO:0005737,GO:0005829,GO:0006139,GO:0006259,GO:0006260,GO:0006261,GO:0006270,GO:0006275,GO:0006725,GO:0006807,GO:0008150,GO:0008152,GO:0008156,GO:0009058,GO:0009059,GO:0009889,GO:0009890,GO:0009892,GO:0009987,GO:0010556,GO:0010558,GO:0010605,GO:0016020,GO:0017076,GO:0019219,GO:0019222,GO:0030174,GO:0030554,GO:0031323,GO:…	-	ko:K10763	-	-	-	-	ko00000,ko03032	-	-	-	Bac_DnaA	non_pathogenic	-	N	unclassified	4: Potential Non-secreted Virulence factor	-	-	-	-	-	unclassified
Pse_5304	-1.58073	2.74007	0.0745912	0.182194	protein_coding transcript_biotype			C	Hydrolase	-	-	4.2.1.141	ko:K14259	ko00040,map00040	-	R09186	RC00429	ko00000,ko00001,ko01000	-	-	-	FAA_hydrolase	non_pathogenic	-	N	unclassified	4: Potential Non-secreted Virulence factor	-	-	-	-	-	unclassified
Pse_4147	-1.57737	9.32913	0.00278009	0.0174712	protein_coding transcript_biotype	oprD_4	Porin D	S	Outer membrane porin	-	-	-	ko:K18093	ko01501,ko02020,map01501,map02020	M00745	-	-	ko00000,ko00001,ko00002,ko01000,ko01504,ko02000	1.B.25.1.1	-	-	OprD	non_pathogenic	-	N	non_pathogenic	-	-	-	-	-	-	unclassified
Pse_5030	-1.57659	2.22887	0.00803233	0.036816	protein_coding transcript_biotype			S	Protein of unknown function (DUF2782)	-	-	-	-	-	-	-	-	-	-	-	-	DUF2782	non_pathogenic	-	N	non_pathogenic	-	-	-	-	-	-	chromosome
Pse_6328	-1.57195	7.19796	0.00349206	0.020668	protein_coding transcript_biotype	ptsN	Nitrogen regulatory protein	G	PTS fructose transporter subunit IIA	ptsN	-	-	ko:K02806	ko02060,map02060	-	-	-	ko00000,ko00001,ko01000,ko02000	-	-	-	PTS_EIIA_2	non_pathogenic	-	N	non_pathogenic	-	-	-	-	-	-	unclassified
Pse_2889	-1.56777	-2.05472	0.432442	0.597546	protein_coding transcript_biotype			-	-	-	-	-	-	-	-	-	-	-	-	-	-	-	non_pathogenic	-	N	unclassified	4: Potential Non-secreted Virulence factor	-	-	-	-	-	chromosome
Pse_5719	-1.56561	7.6026	0.0038701	0.0222919	protein_coding transcript_biotype	ruvB_1	Holliday junction ATP-dependent DNA helicase RuvB	L	DNA polymerase III is a complex, multichain enzyme responsible for most of the replicative synthesis in bacteria. This DNA polymerase also exhibits 3' to 5' exonuclease activity	dnaX	GO:0003674,GO:0003824,GO:0005488,GO:0005515,GO:0005575,GO:0005622,GO:0005623,GO:0006139,GO:0006259,GO:0006260,GO:0006261,GO:0006725,GO:0006807,GO:0008150,GO:0008152,GO:0009058,GO:0009059,GO:0009360,GO:0009987,GO:0016462,GO:0016787,GO:0016817,GO:0016818,GO:0016887,GO:0017111,GO:0030234,GO:0030337,GO:0032991,GO:0034641,GO:0034645,GO:0042575,GO:0042802,GO:0043170,GO:0043846,GO:0044237,GO:0044238,GO:…	2.7.7.7	ko:K02343	ko00230,ko00240,ko01100,ko03030,ko03430,ko03440,map00230,map00240,map01100,map03030,map03430,map03440	M00260	R00375,R00376,R00377,R00378	RC02795	ko00000,ko00001,ko00002,ko01000,ko03032,ko03400	-	-	-	DNA_pol3_delta2,DNA_pol3_gamma3,DNA_pol3_tau_4,DNA_pol3_tau_5	non_pathogenic	-	N	non_pathogenic	-	-	-	-	-	-	unclassified
Pse_3440	-1.56301	4.0773	0.00531159	0.027718	protein_coding transcript_biotype	cbpA	Curved DNA-binding protein	O	displays overlapping activities with DnaJ, but functions under different conditions, probably acting as a molecular chaperone in an adaptive response to environmental stresses other than heat shock. Lacks autonomous chaperone activity	cbpA	GO:0003674,GO:0003676,GO:0003677,GO:0003681,GO:0005488,GO:0097159,GO:1901363	-	ko:K05516	-	-	-	-	ko00000,ko03036,ko03110	-	-	-	DnaJ,DnaJ_C	non_pathogenic	-	N	non_pathogenic	-	-	-	-	-	-	unclassified
Pse_1170	-1.56276	2.08011	0.0341864	0.105524	protein_coding transcript_biotype	3-oxosteroid 1-dehydrogenase		C	Succinate dehydrogenase fumarate reductase, flavoprotein subunit	-	-	1.3.99.4	ko:K05898	ko00984,ko01100,ko01120,map00984,map01100,map01120	-	R09884	RC00991	ko00000,ko00001,ko01000	-	-	-	FAD_binding_2	non_pathogenic	-	N	unclassified	4: Potential Non-secreted Virulence factor	-	-	-	-	-	unclassified
Pse_5355	-1.56054	8.17496	0.0206662	0.0731538	protein_coding transcript_biotype			D	Activator of cell division through the inhibition of FtsZ GTPase activity, therefore promoting FtsZ assembly into bundles of protofilaments necessary for the formation of the division Z ring. It is recruited early at mid-cell but it is not essential for cell division	zapA	-	-	ko:K09888	-	-	-	-	ko00000,ko03036	-	-	-	ZapA	non_pathogenic	-	N	unclassified	4: Potential Non-secreted Virulence factor	-	-	-	-	-	chromosome
Pse_5628	-1.56032	5.85848	0.00455656	0.0248851	protein_coding transcript_biotype	scaC	Manganese import ATP-binding protein ScaC	P	Part of the ABC transporter complex ZnuABC involved in zinc import. Responsible for energy coupling to the transport system	znuC	-	-	ko:K09817	ko02010,map02010	M00242	-	-	ko00000,ko00001,ko00002,ko01000,ko02000	3.A.1.15.3,3.A.1.15.5	-	-	ABC_tran	non_pathogenic	-	Y	pathogenic	1: Secreted Virulence factor	-	-	-	-	-	chromosome
Pse_2153	-1.55365	5.08049	0.0591882	0.155061	protein_coding transcript_biotype	cysQ	3'(2'),5'-bisphosphate nucleotidase CysQ	P	3'(2'),5'-bisphosphate nucleotidase	cysQ	GO:0000103,GO:0000287,GO:0003674,GO:0003824,GO:0005488,GO:0006790,GO:0006793,GO:0006796,GO:0008150,GO:0008152,GO:0008252,GO:0008441,GO:0009987,GO:0016311,GO:0016787,GO:0016788,GO:0016791,GO:0042578,GO:0043167,GO:0043169,GO:0044237,GO:0046872	3.1.3.7	ko:K01082	ko00920,ko01100,ko01120,ko01130,map00920,map01100,map01120,map01130	-	R00188,R00508	RC00078	ko00000,ko00001,ko01000,ko03016	-	-	iAPECO1_1312.APECO1_2172,iE2348C_1286.E2348C_4545,iEC042_1314.EC042_4695,iEC55989_1330.EC55989_4774,iECABU_c1320.ECABU_c47840,iECIAI1_1343.ECIAI1_4448,iECIAI39_1322.ECIAI39_4686,iECO103_1326.ECO103_5013,iECO111_1330.ECO111_5101,iECO26_1355.ECO26_5384,iECOK1_1307.ECOK1_4735,iECP_1309.ECP_4468,iECSE_1348.ECSE_4520,iECSF_1327.ECSF_4108,iECUMN_1333.ECUMN_4751,iECW_1372.ECW_m4578,iEKO11_1354.EKO11_409…	Inositol_P	non_pathogenic	-	N	unclassified	4: Potential Non-secreted Virulence factor	-	-	-	-	-	chromosome
Pse_0793	-1.55225	2.4512	0.011058	0.0466643	protein_coding transcript_biotype	yrdA_1	Protein YrdA	S	COG0663 Carbonic anhydrases acetyltransferases, isoleucine patch superfamily	yrdA	-	-	-	-	-	-	-	-	-	-	-	Hexapep,Hexapep_2	non_pathogenic	-	N	pathogenic	2: Non-secreted Virulence factor	-	-	-	-	-	unclassified
Pse_3029	-1.54996	-0.701707	0.0686419	0.172306	protein_coding transcript_biotype	ubiG	Ubiquinone biosynthesis O-methyltransferase	H	O-methyltransferase that catalyzes the 2 O-methylation steps in the ubiquinone biosynthetic pathway	ubiG	GO:0003674,GO:0003824,GO:0005488,GO:0005543,GO:0005575,GO:0005622,GO:0005623,GO:0005737,GO:0005829,GO:0006732,GO:0006733,GO:0006743,GO:0006744,GO:0006950,GO:0006970,GO:0006972,GO:0008150,GO:0008152,GO:0008168,GO:0008171,GO:0008289,GO:0008689,GO:0008757,GO:0009058,GO:0009108,GO:0009628,GO:0009651,GO:0009987,GO:0016740,GO:0016741,GO:0032259,GO:0042180,GO:0042181,GO:0042538,GO:0043167,GO:0043168,GO:…	2.1.1.222,2.1.1.64	ko:K00568	ko00130,ko01100,ko01110,map00130,map01100,map01110	M00117	R04988,R05614,R08769,R08781	RC00003,RC00392,RC01895	ko00000,ko00001,ko00002,ko01000	-	-	iE2348C_1286.E2348C_2376	Methyltransf_23	non_pathogenic	-	N	unclassified	4: Potential Non-secreted Virulence factor	-	-	-	-	-	unclassified
Pse_4390	-1.54484	3.00444	0.0240167	0.0815997	protein_coding transcript_biotype			N	flagellar hook-associated protein	flgK	-	-	ko:K02396	ko02040,map02040	-	-	-	ko00000,ko00001,ko02035	-	-	-	Flg_bb_rod,Flg_bbr_C	non_pathogenic	-	N	pathogenic	2: Non-secreted Virulence factor	-	-	-	-	-	unclassified
Pse_2640	-1.54216	6.81463	0.0444703	0.128075	protein_coding transcript_biotype			-	-	-	-	-	-	-	-	-	-	-	-	-	-	-	non_pathogenic	-	N	unclassified	4: Potential Non-secreted Virulence factor	-	-	-	-	-	unclassified
Pse_1843	-1.53896	0.920995	0.0757683	0.184187	protein_coding transcript_biotype	mlaD	Intermembrane phospholipid transport system binding protein MlaD	Q	ABC-type transport system involved in resistance to organic solvents periplasmic component	mlaD	GO:0003674,GO:0005488,GO:0005543,GO:0005575,GO:0005623,GO:0005886,GO:0005887,GO:0008289,GO:0016020,GO:0016021,GO:0030288,GO:0030313,GO:0031224,GO:0031226,GO:0031975,GO:0042597,GO:0043167,GO:0043168,GO:0044425,GO:0044459,GO:0044464,GO:0071944	-	ko:K02067	ko02010,map02010	M00210,M00669,M00670	-	-	ko00000,ko00001,ko00002,ko02000	3.A.1.27	-	-	MlaD	non_pathogenic	-	N	unclassified	4: Potential Non-secreted Virulence factor	-	-	-	-	-	unclassified
Pse_4274	-1.53882	1.99772	0.132175	0.271775	protein_coding transcript_biotype	sasA_14	Adaptive-response sensory-kinase SasA	T	Histidine kinase	-	-	-	-	-	-	-	-	-	-	-	-	HAMP,HATPase_c,HisKA	non_pathogenic	-	N	pathogenic	2: Non-secreted Virulence factor	-	-	-	-	-	unclassified
Pse_2135	-1.53748	4.04605	0.0110088	0.0465328	protein_coding transcript_biotype	smvA	Methyl viologen resistance protein SmvA	EGP	Major facilitator superfamily	-	-	-	ko:K08167	-	M00713,M00714	-	-	ko00000,ko00002,ko01504,ko02000	2.A.1.3	-	-	MFS_1	non_pathogenic	-	N	pathogenic	2: Non-secreted Virulence factor	-	-	-	-	-	unclassified
Pse_4333	-1.53696	6.0551	0.0148501	0.0577819	ncRNA transcript_biotype		ncRNA description	-	-	-	-	-	-	-	-	-	-	-	-	-	-	-	non_pathogenic	-	N	non_pathogenic	-	-	-	-	-	-	unclassified
Pse_3512	-1.53506	7.50687	0.032766	0.102612	protein_coding transcript_biotype			-	-	-	-	-	-	-	-	-	-	-	-	-	-	-	non_pathogenic	-	N	non_pathogenic	-	-	-	-	-	-	unclassified
Pse_6397	-1.53367	4.37046	0.0486413	0.136345	protein_coding transcript_biotype	yfdE_1	Acetyl-CoA	C	acyl-CoA transferases carnitine dehydratase	-	-	2.8.3.22	ko:K18289	ko00660,map00660	-	R02407,R03154	RC00014	ko00000,ko00001,ko01000	-	-	-	CoA_transf_3	non_pathogenic	-	N	unclassified	4: Potential Non-secreted Virulence factor	-	-	-	-	-	plasmid
Pse_2172	-1.53227	4.74345	0.00834229	0.0378668	protein_coding transcript_biotype	0	0	J	COG1670 acetyltransferases, including N-acetylases of ribosomal proteins	-	-	-	-	-	-	-	-	-	-	-	-	Acetyltransf_3	non_pathogenic	-	N	pathogenic	2: Non-secreted Virulence factor	-	-	-	-	-	unclassified
Pse_0244	-1.52958	0.524201	0.0857427	0.200031	protein_coding transcript_biotype	feaR	Transcriptional activator FeaR	K	AraC-binding-like domain	feaR	GO:0000976,GO:0000984,GO:0000986,GO:0000987,GO:0001017,GO:0001067,GO:0003674,GO:0003676,GO:0003677,GO:0003690,GO:0003700,GO:0003824,GO:0005488,GO:0006081,GO:0006082,GO:0006089,GO:0006355,GO:0008150,GO:0008152,GO:0009056,GO:0009058,GO:0009438,GO:0009889,GO:0009891,GO:0009893,GO:0009987,GO:0010468,GO:0010556,GO:0010557,GO:0010604,GO:0010628,GO:0016053,GO:0016829,GO:0016835,GO:0016836,GO:0019172,GO:…	-	ko:K14063	-	-	-	-	ko00000,ko03000	-	-	-	AraC_binding_2,HTH_18	non_pathogenic	-	N	pathogenic	2: Non-secreted Virulence factor	-	-	-	-	-	plasmid
Pse_4833	-1.52681	3.32311	0.0441896	0.127552	protein_coding transcript_biotype			M	Uncharacterized lipoprotein	-	-	-	ko:K07286	-	-	-	-	ko00000	-	-	-	Lipoprotein_16	non_pathogenic	-	N	pathogenic	2: Non-secreted Virulence factor	-	-	-	-	-	unclassified
Pse_1024	-1.52555	3.61206	0.00442109	0.0244296	protein_coding transcript_biotype			U	Bacterial virulence protein (VirJ)	-	-	-	-	-	-	-	-	-	-	-	-	VirJ	non_pathogenic	-	N	pathogenic	2: Non-secreted Virulence factor	-	-	-	-	-	chromosome
Pse_2386	-1.52477	5.97417	0.00596995	0.0300957	protein_coding transcript_biotype			Q	Methyl-transferase	-	-	-	-	-	-	-	-	-	-	-	-	Methyltransf_11	non_pathogenic	-	N	non_pathogenic	-	-	-	-	-	-	chromosome
Pse_3085	-1.52422	1.83339	0.196177	0.351794	protein_coding transcript_biotype	cysW_2	Sulfate transport system permease protein CysW	P	(ABC) transporter	cysW	-	-	ko:K02047	ko00920,ko02010,map00920,map02010	M00185	-	-	ko00000,ko00001,ko00002,ko02000	3.A.1.6.1,3.A.1.6.3	-	-	BPD_transp_1	non_pathogenic	-	N	unclassified	4: Potential Non-secreted Virulence factor	-	-	-	-	-	unclassified
Pse_5295	-1.52384	6.36969	0.0537376	0.145585	protein_coding transcript_biotype	psiE	Protein PsiE	S	Belongs to the PsiE family	-	-	-	-	-	-	-	-	-	-	-	-	PsiE	non_pathogenic	-	N	unclassified	4: Potential Non-secreted Virulence factor	-	-	-	-	-	plasmid
Pse_1530	-1.52361	3.12536	0.0334654	0.104045	protein_coding transcript_biotype	aroQ1	3-dehydroquinate dehydratase 1	E	Catalyzes a trans-dehydration via an enolate intermediate	aroQ	-	4.2.1.10	ko:K03786	ko00400,ko01100,ko01110,ko01130,ko01230,map00400,map01100,map01110,map01130,map01230	M00022	R03084	RC00848	ko00000,ko00001,ko00002,ko01000	-	-	iJN746.PP_0560	DHquinase_II	non_pathogenic	-	N	non_pathogenic	-	-	-	-	-	-	unclassified
Pse_2892	-1.5227	8.76493	0.0313459	0.0997386	protein_coding transcript_biotype	thiD	Hydroxymethylpyrimidine/phosphomethylpyrimidine kinase	H	phosphomethylpyrimidine kinase	thiD	-	2.7.1.49,2.7.4.7	ko:K00941	ko00730,ko01100,map00730,map01100	M00127	R03471,R04509	RC00002,RC00017	ko00000,ko00001,ko00002,ko01000	-	-	-	Phos_pyr_kin	non_pathogenic	-	N	non_pathogenic	-	-	-	-	-	-	chromosome
Pse_4644	-1.52226	3.12536	0.0200585	0.0718901	protein_coding transcript_biotype	tadA	tRNA-specific adenosine deaminase	FJ	Catalyzes the deamination of adenosine to inosine at the wobble position 34 of tRNA(Arg2)	tadA	GO:0002097,GO:0002100,GO:0003674,GO:0003824,GO:0004000,GO:0005488,GO:0006139,GO:0006382,GO:0006396,GO:0006399,GO:0006400,GO:0006725,GO:0006807,GO:0008033,GO:0008150,GO:0008152,GO:0008251,GO:0008270,GO:0009451,GO:0009987,GO:0010467,GO:0016070,GO:0016553,GO:0016787,GO:0016810,GO:0016814,GO:0019239,GO:0034470,GO:0034641,GO:0034660,GO:0043167,GO:0043169,GO:0043170,GO:0043412,GO:0044237,GO:0044238,GO:…	3.5.4.33	ko:K11991	-	-	R10223	RC00477	ko00000,ko01000,ko03016	-	-	-	MafB19-deam,dCMP_cyt_deam_1	non_pathogenic	-	N	unclassified	4: Potential Non-secreted Virulence factor	-	-	-	-	-	unclassified
Pse_3862	-1.52209	7.48689	0.117141	0.249819	protein_coding transcript_biotype			K	transcriptional	-	-	-	-	-	-	-	-	-	-	-	-	FCD,GntR	non_pathogenic	-	N	pathogenic	2: Non-secreted Virulence factor	-	-	-	-	-	plasmid
Pse_2146	-1.52179	10.7634	0.00933366	0.041057	protein_coding transcript_biotype			O	COG4235 Cytochrome c biogenesis factor	cycH	-	-	ko:K02200	-	-	-	-	ko00000	-	-	-	TPR_16,TPR_2	non_pathogenic	-	N	non_pathogenic	-	-	-	-	-	-	unclassified
Pse_4817	-1.52089	6.93604	0.00405431	0.0229685	protein_coding transcript_biotype	ppsR	Phosphoenolpyruvate synthase regulatory protein	S	Bifunctional serine threonine kinase and phosphorylase involved in the regulation of the phosphoenolpyruvate synthase (PEPS) by catalyzing its phosphorylation dephosphorylation	ydiA	GO:0003674,GO:0005575,GO:0005622,GO:0005623,GO:0005737,GO:0005829,GO:0008150,GO:0030234,GO:0044424,GO:0044444,GO:0044464,GO:0050790,GO:0065007,GO:0065009,GO:0098772	2.7.11.33,2.7.4.28	ko:K09773	-	-	-	-	ko00000,ko01000	-	-	-	Kinase-PPPase	pathogenic	1: Secreted Toxin	Y	unclassified	3: Potential Secreted Virulence factor	-	-	-	-	-	unclassified
Pse_3434	-1.51993	5.6979	0.0212659	0.0747637	protein_coding transcript_biotype			S	nucleic-acid-binding protein containing a Zn-ribbon domain	-	-	-	ko:K07070	-	-	-	-	ko00000	-	-	-	DUF2387	non_pathogenic	-	N	unclassified	4: Potential Non-secreted Virulence factor	-	-	-	-	-	plasmid
Pse_1887	-1.51864	8.78749	0.00907043	0.0402515	protein_coding transcript_biotype	bvgS_3	Virulence sensor protein BvgS	T	Histidine kinase	bvgS1	-	2.7.13.3	ko:K07679	ko02020,ko05133,map02020,map05133	M00477	-	-	ko00000,ko00001,ko00002,ko01000,ko01001,ko02022	-	-	-	HATPase_c,HisKA,Hpt,PAS,PAS_4,Response_reg,SBP_bac_3	non_pathogenic	-	N	unclassified	4: Potential Non-secreted Virulence factor	-	-	-	-	-	chromosome
Pse_0868	-1.51701	5.24584	0.179156	0.330459	protein_coding transcript_biotype	amtB	Ammonia channel	P	Ammonium transporter	amtB	-	-	ko:K03320	-	-	-	-	ko00000,ko02000	1.A.11	-	-	Ammonium_transp	non_pathogenic	-	N	pathogenic	2: Non-secreted Virulence factor	-	-	-	-	-	plasmid
Pse_4590	-1.51644	7.98488	0.00346154	0.0205345	protein_coding transcript_biotype	pntA	NAD(P) transhydrogenase subunit alpha	C	NADP transhydrogenase	pntAB	-	1.6.1.2	ko:K00324	ko00760,ko01100,map00760,map01100	-	R00112	RC00001	ko00000,ko00001,ko01000	-	-	-	PNTB_4TM	non_pathogenic	-	N	unclassified	4: Potential Non-secreted Virulence factor	-	-	-	-	-	unclassified
Pse_4501	-1.51529	5.18628	0.0113333	0.0473997	protein_coding transcript_biotype	bacC_1	Dihydroanticapsin 7-dehydrogenase	IQ	KR domain	-	-	-	-	-	-	-	-	-	-	-	-	adh_short_C2	non_pathogenic	-	N	pathogenic	2: Non-secreted Virulence factor	-	-	-	-	-	unclassified
Pse_1574	-1.51265	7.48598	0.0043538	0.0241353	protein_coding transcript_biotype			H	Lipoate-protein ligase	-	-	-	-	-	-	-	-	-	-	-	-	-	non_pathogenic	-	N	unclassified	4: Potential Non-secreted Virulence factor	-	-	-	-	-	unclassified
Pse_1420	-1.51231	4.25061	0.0202015	0.072202	protein_coding transcript_biotype	alkA	putative bifunctional transcriptional activator/DNA repair enzyme AlkA	K	COG2169 Adenosine deaminase	ada	-	3.2.2.21	ko:K01247,ko:K13529	ko03410,map03410	-	-	-	ko00000,ko00001,ko01000,ko03000,ko03400	-	-	-	Ada_Zn_binding,AlkA_N,HTH_18,HhH-GPD	non_pathogenic	-	N	non_pathogenic	-	-	-	-	-	-	unclassified
Pse_3736	-1.50835	4.21048	0.00729204	0.0344289	protein_coding transcript_biotype	plsB	Glycerol-3-phosphate acyltransferase	I	Belongs to the GPAT DAPAT family	plsB	GO:0003674,GO:0003824,GO:0004366,GO:0005575,GO:0005623,GO:0005886,GO:0005887,GO:0006082,GO:0006629,GO:0006631,GO:0006644,GO:0006793,GO:0006796,GO:0008150,GO:0008152,GO:0008374,GO:0008610,GO:0008654,GO:0009058,GO:0009987,GO:0016020,GO:0016021,GO:0016740,GO:0016746,GO:0016747,GO:0019637,GO:0019752,GO:0031224,GO:0031226,GO:0032787,GO:0043436,GO:0044237,GO:0044238,GO:0044249,GO:0044255,GO:0044281,GO:…	2.3.1.15	ko:K00631	ko00561,ko00564,ko01100,ko01110,map00561,map00564,map01100,map01110	M00089	R00851,R09380	RC00004,RC00039,RC00041	ko00000,ko00001,ko00002,ko01000,ko01004	-	-	iECs_1301.ECs5024,iG2583_1286.G2583_4866	Acyltransferase	non_pathogenic	-	N	pathogenic	2: Non-secreted Virulence factor	-	-	-	-	-	unclassified
Pse_2201	-1.5076	5.42648	0.00498816	0.0264311	protein_coding transcript_biotype	mgtB	Magnesium-transporting ATPase, P-type 1	P	ATPase, P-type (transporting), HAD superfamily, subfamily IC	mgtB	-	3.6.3.2	ko:K01531,ko:K12955	-	-	-	-	ko00000,ko01000	3.A.3.24,3.A.3.4	-	-	Cation_ATPase_C,Cation_ATPase_N,E1-E2_ATPase,Hydrolase	non_pathogenic	-	N	unclassified	4: Potential Non-secreted Virulence factor	-	-	-	-	-	unclassified
Pse_3657	-1.50592	1.84696	0.076477	0.185391	protein_coding transcript_biotype	xerC_4	Tyrosine recombinase XerC	D	Belongs to the 'phage' integrase family. XerC subfamily	xerC	GO:0000150,GO:0003674,GO:0003676,GO:0003677,GO:0003824,GO:0005488,GO:0005575,GO:0005622,GO:0005623,GO:0005737,GO:0006139,GO:0006259,GO:0006276,GO:0006310,GO:0006725,GO:0006807,GO:0008150,GO:0008152,GO:0008907,GO:0009009,GO:0009037,GO:0009987,GO:0015074,GO:0032991,GO:0034641,GO:0042150,GO:0043170,GO:0044237,GO:0044238,GO:0044260,GO:0044424,GO:0044464,GO:0046483,GO:0048476,GO:0071139,GO:0071704,GO:…	-	ko:K03733	-	-	-	-	ko00000,ko03036	-	-	-	Phage_int_SAM_1,Phage_integrase	non_pathogenic	-	N	pathogenic	2: Non-secreted Virulence factor	-	-	-	-	-	unclassified
Pse_0618	-1.50547	7.94511	0.003439	0.0204713	protein_coding transcript_biotype	uao	Uric acid degradation bifunctional protein	S	Ohcu decarboxylase	uraD	-	-	-	-	-	-	-	-	-	-	-	OHCU_decarbox	non_pathogenic	-	N	unclassified	4: Potential Non-secreted Virulence factor	-	-	-	-	-	chromosome
Pse_3934	-1.50516	1.84014	0.0939754	0.212164	protein_coding transcript_biotype	sir_1	Sulfite reductase [ferredoxin]	C	COG0155 Sulfite reductase, beta subunit (hemoprotein)	nirA	-	1.14.13.83,1.7.7.1	ko:K00366,ko:K02229	ko00860,ko00910,ko01100,ko01120,map00860,map00910,map01100,map01120	M00531	R00790,R05217	RC00176,RC01979	ko00000,ko00001,ko00002,ko01000	-	-	-	NIR_SIR,NIR_SIR_ferr	non_pathogenic	-	N	pathogenic	2: Non-secreted Virulence factor	-	-	-	-	-	chromosome
Pse_3398	-1.50374	2.50432	0.0104774	0.0447637	protein_coding transcript_biotype	minC	Septum site-determining protein MinC	D	Cell division inhibitor that blocks the formation of polar Z ring septums. Rapidly oscillates between the poles of the cell to destabilize FtsZ filaments that have formed before they mature into polar Z rings. Prevents FtsZ polymerization	minC	GO:0003674,GO:0005488,GO:0005515,GO:0005575,GO:0005622,GO:0005623,GO:0005737,GO:0005829,GO:0007346,GO:0008150,GO:0009987,GO:0010564,GO:0032465,GO:0032954,GO:0032955,GO:0042802,GO:0044087,GO:0044424,GO:0044444,GO:0044464,GO:0050789,GO:0050794,GO:0051128,GO:0051301,GO:0051302,GO:0051726,GO:0060187,GO:0065007,GO:1901891,GO:1902412,GO:1903436	-	ko:K03610	-	-	-	-	ko00000,ko03036,ko04812	-	-	-	MinC_C,MinC_N	non_pathogenic	-	N	non_pathogenic	-	-	-	-	-	-	unclassified
Pse_1741	-1.50289	5.66432	0.0121483	0.0498317	protein_coding transcript_biotype	dmlR_13	HTH-type transcriptional regulator DmlR	K	Transcriptional regulator	-	-	-	-	-	-	-	-	-	-	-	-	HTH_1,LysR_substrate	non_pathogenic	-	N	non_pathogenic	-	-	-	-	-	-	chromosome
Pse_6383	-1.50278	5.3916	0.00402292	0.0228408	protein_coding transcript_biotype			S	Alpha beta hydrolase	-	-	-	-	-	-	-	-	-	-	-	-	Hydrolase_4	non_pathogenic	-	Y	pathogenic	1: Secreted Virulence factor	-	-	-	-	-	unclassified
Pse_0181	-1.50125	3.47285	0.0435544	0.126305	protein_coding transcript_biotype	aer_2	Aerotaxis receptor	NT	chemotaxis, protein	aer-2	-	-	ko:K03776	ko02020,ko02030,map02020,map02030	-	-	-	ko00000,ko00001,ko02035	-	-	-	MCPsignal,PAS_3	pathogenic	2: Non-secreted Toxin	N	unclassified	4: Potential Non-secreted Virulence factor	-	-	-	-	-	unclassified
Pse_0515	-1.50067	6.10419	0.00656973	0.0322918	protein_coding transcript_biotype			T	factor (Antagonist	ttg2E	-	-	ko:K07122	ko02010,map02010	M00210	-	-	ko00000,ko00001,ko00002,ko02000	3.A.1.27.3	-	-	STAS_2	non_pathogenic	-	N	unclassified	4: Potential Non-secreted Virulence factor	-	-	-	-	-	unclassified
Pse_3297	-1.49993	7.24661	0.0103095	0.0443393	protein_coding transcript_biotype			P	Na Pi-Cotransporter	-	-	-	ko:K03324	-	-	-	-	ko00000,ko02000	2.A.58.2	-	-	Na_Pi_cotrans,PhoU	non_pathogenic	-	N	pathogenic	2: Non-secreted Virulence factor	-	-	-	-	-	chromosome
Pse_1975	-1.49983	3.41165	0.066427	0.168384	protein_coding transcript_biotype	yhfA	Protein YhfA	O	OsmC-like protein	yhfA	-	-	ko:K07397	-	-	-	-	ko00000	-	-	-	OsmC	non_pathogenic	-	N	unclassified	4: Potential Non-secreted Virulence factor	-	-	-	-	-	unclassified
Pse_3583	-1.49837	5.57304	0.0206019	0.0730896	protein_coding transcript_biotype	putative signaling protein		T	Diguanylate cyclase	-	-	-	-	-	-	-	-	-	-	-	-	EAL,GGDEF,MHYT	non_pathogenic	-	N	pathogenic	2: Non-secreted Virulence factor	-	-	-	-	-	unclassified
Pse_2207	-1.49775	5.74959	0.0560766	0.149612	protein_coding transcript_biotype	hcr	NADH oxidoreductase HCR	C	oxidoreductase	gbcB	-	-	ko:K21832	-	-	-	-	ko00000	-	-	-	FAD_binding_6,Fer2,NAD_binding_1	non_pathogenic	-	N	non_pathogenic	-	-	-	-	-	-	unclassified
Pse_6003	-1.49743	2.65429	0.0613138	0.159496	protein_coding transcript_biotype	norR_4	Anaerobic nitric oxide reductase transcription regulator NorR	T	COG2204 Response regulator containing CheY-like receiver, AAA-type ATPase, and DNA-binding domains	-	-	-	ko:K18219	-	M00667	-	-	ko00000,ko00002,ko03000	-	-	-	HTH_8,Sigma54_activat	non_pathogenic	-	N	unclassified	4: Potential Non-secreted Virulence factor	-	-	-	-	-	unclassified
Pse_0309	-1.49603	8.04587	0.0364184	0.110888	protein_coding transcript_biotype	yabJ_2	2-iminobutanoate/2-iminopropanoate deaminase	J	Translation Initiation Inhibitor YjgF Family	IV02_05570	-	-	-	-	-	-	-	-	-	-	-	Ribonuc_L-PSP	non_pathogenic	-	N	non_pathogenic	-	-	-	-	-	-	chromosome
Pse_5675	-1.49579	6.62932	0.0432703	0.125955	protein_coding transcript_biotype	proP_3	Ectoine/proline transporter ProP	EGP	COG0477 Permeases of the major facilitator superfamily	-	-	-	ko:K03762	-	-	-	-	ko00000,ko02000	2.A.1.6.4	-	-	MFS_1,Sugar_tr	non_pathogenic	-	N	unclassified	4: Potential Non-secreted Virulence factor	-	-	-	-	-	unclassified
Pse_1100	-1.49384	6.70341	0.0234039	0.0801831	protein_coding transcript_biotype	fliG_2	Flagellar motor switch protein FliG	N	FliG is one of three proteins (FliG, FliN, FliM) that forms the rotor-mounted switch complex (C ring), located at the base of the basal body. This complex interacts with the CheY and CheZ chemotaxis proteins, in addition to contacting components of the motor that determine the direction of flagellar rotation	fliG	GO:0005575,GO:0005623,GO:0009288,GO:0042995,GO:0043226,GO:0043228,GO:0044464	-	ko:K02410	ko02030,ko02040,map02030,map02040	-	-	-	ko00000,ko00001,ko02035	-	-	-	FliG_C,FliG_M,FliG_N	non_pathogenic	-	Y	pathogenic	1: Secreted Virulence factor	-	-	-	-	-	chromosome
Pse_4899	-1.49298	4.56979	0.00518635	0.0272311	protein_coding transcript_biotype	occM_2	Octopine transport system permease protein OccM	P	ABC transporter (permease)	aotM	-	-	ko:K10015,ko:K10023	ko02010,map02010	M00225,M00226,M00235	-	-	ko00000,ko00001,ko00002,ko02000	3.A.1.3.1,3.A.1.3.11	-	-	BPD_transp_1	non_pathogenic	-	N	pathogenic	2: Non-secreted Virulence factor	-	-	-	-	-	unclassified
Pse_5196	-1.49202	-0.255864	0.0488446	0.136492	ncRNA transcript_biotype		ncRNA description	-	-	-	-	-	-	-	-	-	-	-	-	-	-	-	non_pathogenic	-	N	pathogenic	2: Non-secreted Virulence factor	-	-	-	-	-	unclassified
Pse_0328	-1.49086	4.84647	0.00474838	0.0255754	protein_coding transcript_biotype			E	extracellular solute-binding protein, family 1	-	-	-	ko:K02055	ko02024,map02024	M00193	-	-	ko00000,ko00001,ko00002,ko02000	3.A.1.11	-	-	SBP_bac_8	non_pathogenic	-	Y	pathogenic	1: Secreted Virulence factor	-	-	-	-	-	unclassified
Pse_0963	-1.49058	4.85244	0.00569885	0.0290917	protein_coding transcript_biotype			S	protein conserved in bacteria	yebG	-	-	ko:K09918	-	-	-	-	ko00000	-	-	-	YebG	non_pathogenic	-	N	unclassified	4: Potential Non-secreted Virulence factor	-	-	-	-	-	unclassified
Pse_6053	-1.48941	-0.144368	0.0912895	0.208564	protein_coding transcript_biotype	yciI	Protein YciI	T	YciI from Haemophilus influenzae presents crystal structure similarity to a muconolactone isomerase, but does not seem to catalyze any of the	yciI	GO:0005575,GO:0005622,GO:0005623,GO:0005737,GO:0005829,GO:0044424,GO:0044444,GO:0044464	-	ko:K05527,ko:K09780	-	-	-	-	ko00000,ko03000	-	-	-	YCII	non_pathogenic	-	N	pathogenic	2: Non-secreted Virulence factor	-	-	-	-	-	chromosome
Pse_2180	-1.48774	3.49221	0.0119857	0.0494075	protein_coding transcript_biotype			N	type VI secretion protein	icmF2	-	-	ko:K11891	ko02025,ko03070,map02025,map03070	M00334	-	-	ko00000,ko00001,ko00002,ko02044	3.A.23.1	-	-	IcmF-related,IcmF_C,ImcF-related_N	non_pathogenic	-	N	unclassified	4: Potential Non-secreted Virulence factor	-	-	-	-	-	chromosome
Pse_1424	-1.48729	-1.04775	0.0920943	0.209569	protein_coding transcript_biotype	soxB_2	Sarcosine oxidase subunit beta	E	Sarcosine oxidase	soxB	-	1.5.3.1	ko:K00303	ko00260,ko01100,map00260,map01100	-	R00610	RC00060,RC00557	ko00000,ko00001,ko01000	-	-	-	DAO,Fer2_BFD	non_pathogenic	-	N	non_pathogenic	-	-	-	-	-	-	unclassified
Pse_6070	-1.48427	2.84864	0.07692	0.186115	protein_coding transcript_biotype	pfeA_2	Ferric enterobactin receptor	P	Receptor	fepA	-	-	ko:K16089,ko:K19611	ko02020,map02020	-	-	-	ko00000,ko00001,ko02000	1.B.14.1,1.B.14.1.22,1.B.14.1.3,1.B.14.1.5,1.B.14.10	-	-	Plug,TonB_dep_Rec	non_pathogenic	-	Y	pathogenic	1: Secreted Virulence factor	-	-	-	-	-	unclassified
Pse_5137	-1.48423	9.6539	0.00430596	0.0239731	protein_coding transcript_biotype	0	0	E	7 transmembrane helices usually fused to an inactive transglutaminase	IV02_00930	-	-	-	-	-	-	-	-	-	-	-	7TM_transglut,Transglut_i_TM	non_pathogenic	-	N	non_pathogenic	-	-	-	-	-	-	chromosome
Pse_1665	-1.48144	6.25179	0.0047924	0.0256839	protein_coding transcript_biotype			M	Interacts with outer membrane receptor proteins that carry out high-affinity binding and energy dependent uptake into the periplasmic space of specific substrates. It could act to transduce energy from the cytoplasmic membrane to specific energy- requiring processes in the outer membrane, resulting in the release into the periplasm of ligands bound by these outer membrane proteins	tonB	-	-	ko:K03832	-	-	-	-	ko00000,ko02000	2.C.1.1	-	-	TonB_C	non_pathogenic	-	Y	unclassified	3: Potential Secreted Virulence factor	-	-	-	-	-	plasmid
Pse_0373	-1.48107	5.3452	0.0070793	0.0337673	ncRNA transcript_biotype		ncRNA description	-	-	-	-	-	-	-	-	-	-	-	-	-	-	-	non_pathogenic	-	N	non_pathogenic	-	-	-	-	-	-	unclassified
Pse_5044	-1.48022	1.96153	0.0460359	0.131049	protein_coding transcript_biotype	Alpha-ketoglutaric semialdehyde dehydrogenase 2		C	Aldehyde dehydrogenase	-	-	1.2.1.26	ko:K13877	ko00040,ko00053,map00040,map00053	-	R00264	RC00080	ko00000,ko00001,ko01000	-	-	-	Aldedh	non_pathogenic	-	N	unclassified	4: Potential Non-secreted Virulence factor	-	-	-	-	-	unclassified
Pse_5494	-1.48	5.91047	0.12034	0.254539	protein_coding transcript_biotype	Putative acyl-CoA dehydrogenase FadE17		I	acyl-CoA dehydrogenase	-	-	-	-	-	-	-	-	-	-	-	-	Acyl-CoA_dh_1,Acyl-CoA_dh_M,Acyl-CoA_dh_N	pathogenic	1: Secreted Toxin	Y	pathogenic	1: Secreted Virulence factor	-	-	-	-	-	chromosome
Pse_0270	-1.47751	6.34003	0.0121658	0.0498317	protein_coding transcript_biotype	nhaP2_2	K(+)/H(+) antiporter NhaP2	P	K( ) H( ) antiporter that extrudes potassium in exchange for external protons and maintains the internal concentration of potassium under toxic levels	nhaP2	GO:0003674,GO:0005215,GO:0005451,GO:0005575,GO:0005623,GO:0005886,GO:0005887,GO:0006810,GO:0006811,GO:0006812,GO:0006813,GO:0006884,GO:0008150,GO:0008324,GO:0008361,GO:0009987,GO:0015075,GO:0015077,GO:0015078,GO:0015079,GO:0015291,GO:0015297,GO:0015298,GO:0015299,GO:0015318,GO:0015386,GO:0015491,GO:0015672,GO:0016020,GO:0016021,GO:0016043,GO:0019725,GO:0022804,GO:0022821,GO:0022857,GO:0022890,GO:…	-	ko:K11105	-	-	-	-	ko00000,ko02000	2.A.36.6	-	-	CorC_HlyC,Na_H_Exchanger,TrkA_C	non_pathogenic	-	N	non_pathogenic	-	-	-	-	-	-	chromosome
Pse_4362	-1.47689	7.60776	0.00463995	0.0252071	protein_coding transcript_biotype	cobO_1	Corrinoid adenosyltransferase	H	Required for both de novo synthesis of the corrin ring for the assimilation of exogenous corrinoids. Participates in the adenosylation of a variety of incomplete and complete corrinoids	cobO	-	2.5.1.17	ko:K19221	ko00860,ko01100,map00860,map01100	M00122	R01492,R05220,R07268	RC00533	ko00000,ko00001,ko00002,ko01000	-	-	-	Co_AT_N,CobA_CobO_BtuR	non_pathogenic	-	N	pathogenic	2: Non-secreted Virulence factor	-	-	-	-	-	chromosome
Pse_3170	-1.47668	9.85209	0.0122741	0.0499336	protein_coding transcript_biotype			I	3-hydroxylacyl-(Acyl carrier protein) dehydratase	fabA1	-	-	-	-	-	-	-	-	-	-	-	FabA	non_pathogenic	-	N	non_pathogenic	-	-	-	-	-	-	unclassified
Pse_3725	-1.47543	7.87577	0.00715202	0.0340513	protein_coding transcript_biotype	baiN	3-dehydro-bile acid delta(4,6)-reductase	S	NADFAD-utilizing dehydrogenase	-	-	-	ko:K07007	-	-	-	-	ko00000	-	-	-	HI0933_like	non_pathogenic	-	N	unclassified	4: Potential Non-secreted Virulence factor	-	-	-	-	-	chromosome
Pse_1386	-1.47402	8.3475	0.00573753	0.0292026	protein_coding transcript_biotype	alkJ_1	Alcohol dehydrogenase [acceptor]	E	Involved in the biosynthesis of the osmoprotectant glycine betaine. Catalyzes the oxidation of choline to betaine aldehyde and betaine aldehyde to glycine betaine at the same rate	betA	-	1.1.99.1	ko:K00108	ko00260,ko01100,map00260,map01100	M00555	R01025	RC00087	ko00000,ko00001,ko00002,ko01000	-	-	-	GMC_oxred_C,GMC_oxred_N	non_pathogenic	-	N	unclassified	4: Potential Non-secreted Virulence factor	-	-	-	-	-	plasmid
Pse_5758	-1.47383	1.45296	0.196244	0.351794	protein_coding transcript_biotype	minD	Septum site-determining protein MinD	D	Belongs to the ParA family	minD	GO:0000166,GO:0003674,GO:0003824,GO:0005488,GO:0005515,GO:0005524,GO:0005575,GO:0005622,GO:0005623,GO:0005737,GO:0005829,GO:0005886,GO:0007059,GO:0008144,GO:0008150,GO:0009898,GO:0009987,GO:0016020,GO:0016462,GO:0016787,GO:0016817,GO:0016818,GO:0016887,GO:0017076,GO:0017111,GO:0030554,GO:0031224,GO:0031226,GO:0032553,GO:0032555,GO:0032559,GO:0035639,GO:0036094,GO:0042802,GO:0043167,GO:0043168,GO:…	-	ko:K03609	-	-	-	-	ko00000,ko03036,ko04812	-	-	-	AAA_31,CbiA	non_pathogenic	-	N	unclassified	4: Potential Non-secreted Virulence factor	-	-	-	-	-	unclassified
Pse_2275	-1.47325	2.83411	0.0574516	0.152309	protein_coding transcript_biotype			S	membrane	-	-	-	-	-	-	-	-	-	-	-	-	DUF3392	non_pathogenic	-	N	pathogenic	2: Non-secreted Virulence factor	-	-	-	-	-	chromosome
Pse_0976	-1.47121	8.25785	0.00509187	0.0268703	protein_coding transcript_biotype	selO	Protein adenylyltransferase SelO	S	Belongs to the UPF0061 (SELO) family	ydiU	-	-	ko:K08997	-	-	-	-	ko00000	-	-	-	UPF0061	non_pathogenic	-	N	unclassified	4: Potential Non-secreted Virulence factor	-	-	-	-	-	unclassified
Pse_6163	-1.47076	5.01189	0.00881234	0.0394453	protein_coding transcript_biotype	roxA	50S ribosomal protein L16 3-hydroxylase	S	Cupin 4 family protein	ycfD	GO:0003674,GO:0003824,GO:0005488,GO:0005506,GO:0006464,GO:0006807,GO:0008150,GO:0008152,GO:0008198,GO:0009987,GO:0016491,GO:0016705,GO:0016706,GO:0018193,GO:0018195,GO:0019538,GO:0030961,GO:0036211,GO:0043167,GO:0043169,GO:0043170,GO:0043412,GO:0043687,GO:0044237,GO:0044238,GO:0044260,GO:0044267,GO:0046872,GO:0046914,GO:0051213,GO:0055114,GO:0071704,GO:1901564	1.14.11.47	ko:K18850	-	-	-	-	ko00000,ko01000,ko03009	-	-	-	Cupin_4	non_pathogenic	-	N	non_pathogenic	-	-	-	-	-	-	chromosome
Pse_5329	-1.46965	1.33569	0.0189179	0.069245	protein_coding transcript_biotype	livH_1	High-affinity branched-chain amino acid transport system permease protein LivH	E	Belongs to the binding-protein-dependent transport system permease family	-	-	-	ko:K01997	ko02010,ko02024,map02010,map02024	M00237	-	-	ko00000,ko00001,ko00002,ko02000	3.A.1.4	-	-	BPD_transp_2	non_pathogenic	-	N	unclassified	4: Potential Non-secreted Virulence factor	-	-	-	-	-	unclassified
Pse_5935	-1.46887	7.11206	0.0364723	0.110987	protein_coding transcript_biotype	genK	Gentisate transporter	G	COG0477 Permeases of the major facilitator superfamily	-	-	-	ko:K05548	-	-	-	-	ko00000,ko02000	2.A.1.15	-	-	MFS_1,MFS_4,Sugar_tr	non_pathogenic	-	N	non_pathogenic	-	-	-	-	-	-	unclassified
Pse_4125	-1.46845	0.0533276	0.108809	0.23625	protein_coding transcript_biotype	ureG_1	Urease accessory protein UreG	KO	Facilitates the functional incorporation of the urease nickel metallocenter. This process requires GTP hydrolysis, probably effectuated by UreG	ureG	-	-	ko:K03189	-	-	-	-	ko00000	-	-	-	cobW	non_pathogenic	-	N	unclassified	4: Potential Non-secreted Virulence factor	-	-	-	-	-	unclassified
Pse_4489	-1.46743	6.23826	0.0490387	0.136953	protein_coding transcript_biotype	mas	Mycocerosic acid synthase	C	COG0604 NADPH quinone reductase and related Zn-dependent oxidoreductases	-	-	-	-	-	-	-	-	-	-	-	-	ADH_N,ADH_zinc_N	non_pathogenic	-	N	unclassified	4: Potential Non-secreted Virulence factor	-	-	-	-	-	unclassified
Pse_4001	-1.46565	0.191562	0.138553	0.28009	protein_coding transcript_biotype	proY_1	Proline-specific permease ProY	E	Cryptic permease that may be involved in the transport of proline across the inner membrane	ytnA	-	-	ko:K03293	-	-	-	-	ko00000	2.A.3.1	-	-	AA_permease	non_pathogenic	-	N	unclassified	4: Potential Non-secreted Virulence factor	-	-	-	-	-	unclassified
Pse_5676	-1.46555	4.89473	0.0148436	0.0577819	protein_coding transcript_biotype	dgcC	putative diguanylate cyclase DgcC	T	Diguanylate cyclase	adrA	GO:0003674,GO:0003824,GO:0016740,GO:0016772,GO:0016779,GO:0052621	2.7.7.65	ko:K18968	ko02026,map02026	-	-	-	ko00000,ko00001,ko01000,ko02000	9.B.34.1.2	-	iECSF_1327.ECSF_0346,ic_1306.c0492	GGDEF,MASE2	non_pathogenic	-	N	unclassified	4: Potential Non-secreted Virulence factor	-	-	-	-	-	unclassified
Pse_1276	-1.46328	1.02912	0.171796	0.321366	protein_coding transcript_biotype	gacA	Response regulator GacA	K	response regulator	gacA	-	-	ko:K07689	ko02020,ko02025,ko02026,ko05111,map02020,map02025,map02026,map05111	M00475	-	-	ko00000,ko00001,ko00002,ko02022	-	-	-	GerE,Response_reg	non_pathogenic	-	N	pathogenic	2: Non-secreted Virulence factor	-	-	-	-	-	unclassified
Pse_0844	-1.46282	1.46227	0.105405	0.230996	ncRNA transcript_biotype		ncRNA description	-	-	-	-	-	-	-	-	-	-	-	-	-	-	-	non_pathogenic	-	N	non_pathogenic	-	-	-	-	-	-	unclassified
Pse_2601	-1.46245	11.2083	0.00933946	0.041057	protein_coding transcript_biotype			M	serine threonine protein kinase	IV02_22745	-	-	-	-	-	-	-	-	-	-	-	-	non_pathogenic	-	N	non_pathogenic	-	-	-	-	-	-	unclassified
Pse_1109	-1.46213	4.35105	0.00849132	0.0383409	protein_coding transcript_biotype			-	-	-	-	-	-	-	-	-	-	-	-	-	-	-	non_pathogenic	-	N	pathogenic	2: Non-secreted Virulence factor	-	-	-	-	-	unclassified
Pse_4659	-1.4604	4.13432	0.0737574	0.180665	protein_coding transcript_biotype	lytR	Sensory transduction protein LytR	KT	Response regulator of the LytR AlgR family	algR	-	-	ko:K08083	ko02020,map02020	M00493	-	-	ko00000,ko00001,ko00002,ko02022	-	-	-	LytTR,Response_reg	non_pathogenic	-	N	unclassified	4: Potential Non-secreted Virulence factor	-	-	-	-	-	unclassified
Pse_2077	-1.46017	4.3001	0.0900598	0.206963	protein_coding transcript_biotype	yceD_2	Large ribosomal RNA subunit accumulation protein YceD	S	metal-binding, possibly nucleic acid-binding protein	yceD	GO:0005575,GO:0005622,GO:0005623,GO:0005737,GO:0005829,GO:0044424,GO:0044444,GO:0044464	-	ko:K07040	-	-	-	-	ko00000	-	-	-	DUF177	non_pathogenic	-	N	unclassified	4: Potential Non-secreted Virulence factor	-	-	-	-	-	chromosome
Pse_4495	-1.46005	3.48833	0.0675517	0.170398	protein_coding transcript_biotype			S	Antibiotic biosynthesis monooxygenase	-	-	-	-	-	-	-	-	-	-	-	-	ABM	non_pathogenic	-	N	unclassified	4: Potential Non-secreted Virulence factor	-	-	-	-	-	unclassified
Pse_0764	-1.45941	8.70442	0.0056149	0.0287524	protein_coding transcript_biotype	recG	ATP-dependent DNA helicase RecG	L	Critical role in recombination and DNA repair. Helps process Holliday junction intermediates to mature products by catalyzing branch migration. Has a DNA unwinding activity characteristic of a DNA helicase with a 3'- to 5'- polarity. Unwinds branched duplex DNA (Y-DNA)	recG	GO:0003674,GO:0003678,GO:0003724,GO:0003824,GO:0004003,GO:0004004,GO:0004386,GO:0005575,GO:0005622,GO:0005623,GO:0005737,GO:0005829,GO:0006139,GO:0006725,GO:0006807,GO:0006996,GO:0008026,GO:0008094,GO:0008150,GO:0008152,GO:0008186,GO:0009314,GO:0009379,GO:0009628,GO:0009987,GO:0010501,GO:0016043,GO:0016070,GO:0016462,GO:0016787,GO:0016817,GO:0016818,GO:0016887,GO:0017111,GO:0032392,GO:0032508,GO:…	3.6.4.12	ko:K03655	ko03440,map03440	-	-	-	ko00000,ko00001,ko01000,ko03400	-	-	-	DEAD,Helicase_C,RecG_wedge	non_pathogenic	-	Y	unclassified	3: Potential Secreted Virulence factor	-	-	-	-	-	unclassified
Pse_1519	-1.45836	3.41866	0.0494421	0.137781	protein_coding transcript_biotype	vgrG1_1	Actin cross-linking toxin VgrG1	M	Rhs Element Vgr Protein	-	-	-	ko:K11904	ko03070,map03070	M00334	-	-	ko00000,ko00001,ko00002,ko02044	3.A.23.1	-	-	Phage_GPD	non_pathogenic	-	Y	pathogenic	1: Secreted Virulence factor	-	-	-	-	-	unclassified
Pse_1040	-1.45749	7.13105	0.00636365	0.0315493	protein_coding transcript_biotype	yabJ_2	2-iminobutanoate/2-iminopropanoate deaminase	J	Endoribonuclease L-PSP	-	-	-	-	-	-	-	-	-	-	-	-	Ribonuc_L-PSP	non_pathogenic	-	N	non_pathogenic	-	-	-	-	-	-	unclassified
Pse_1390	-1.45624	5.49651	0.0189512	0.0693175	protein_coding transcript_biotype			I	long-chain fatty acid transport protein	-	-	-	-	-	-	-	-	-	-	-	-	-	non_pathogenic	-	N	non_pathogenic	-	-	-	-	-	-	unclassified
Pse_5556	-1.45587	0.686414	0.0513705	0.141474	protein_coding transcript_biotype	gcvT_1	Aminomethyltransferase	E	The glycine cleavage system catalyzes the degradation of glycine	gcvT	-	2.1.2.10	ko:K00605	ko00260,ko00630,ko00670,ko01100,ko01110,ko01130,ko01200,map00260,map00630,map00670,map01100,map01110,map01130,map01200	M00532	R01221,R02300,R04125	RC00022,RC00069,RC00183,RC02834	ko00000,ko00001,ko00002,ko01000	-	-	-	GCV_T,GCV_T_C	non_pathogenic	-	Y	pathogenic	1: Secreted Virulence factor	-	-	-	-	-	unclassified
Pse_4502	-1.45577	8.37895	0.00521282	0.0273131	protein_coding transcript_biotype	cyaY	Iron-sulfur cluster assembly protein CyaY	P	Belongs to the frataxin family	cyaY	GO:0003674,GO:0003824,GO:0004322,GO:0005488,GO:0005506,GO:0005575,GO:0005622,GO:0005623,GO:0005737,GO:0005829,GO:0006464,GO:0006790,GO:0006807,GO:0006873,GO:0006875,GO:0006879,GO:0006950,GO:0006979,GO:0008150,GO:0008152,GO:0008198,GO:0008199,GO:0009987,GO:0016043,GO:0016226,GO:0016491,GO:0016530,GO:0016722,GO:0016724,GO:0018282,GO:0018283,GO:0019538,GO:0019725,GO:0022607,GO:0030003,GO:0031163,GO:…	1.16.3.1	ko:K06202,ko:K19054	ko00860,map00860	-	R00078	RC02758	ko00000,ko00001,ko01000,ko03029	-	-	iECW_1372.ECW_m4108,iEKO11_1354.EKO11_4552,iWFL_1372.ECW_m4108	Frataxin_Cyay	non_pathogenic	-	N	non_pathogenic	-	-	-	-	-	-	unclassified
Pse_3601	-1.45514	6.28648	0.0122106	0.0498963	protein_coding transcript_biotype	adhT_2	Alcohol dehydrogenase	C	COG0604 NADPH quinone reductase and related Zn-dependent oxidoreductases	tp53I3	-	-	-	-	-	-	-	-	-	-	-	ADH_N,ADH_zinc_N	non_pathogenic	-	N	pathogenic	2: Non-secreted Virulence factor	-	-	-	-	-	unclassified
Pse_5001	-1.45409	10.9042	0.0087569	0.0392653	protein_coding transcript_biotype			M	Domain of Unknown Function (DUF748)	-	-	-	-	-	-	-	-	-	-	-	-	DUF748,OmpA	non_pathogenic	-	N	pathogenic	2: Non-secreted Virulence factor	-	-	-	-	-	unclassified
Pse_1838	-1.45253	4.27209	0.0981599	0.218613	protein_coding transcript_biotype			M	Protein involved in outer membrane biogenesis	asmA	-	-	ko:K07289	-	-	-	-	ko00000	-	-	-	AsmA	non_pathogenic	-	N	unclassified	4: Potential Non-secreted Virulence factor	-	-	-	-	-	unclassified
Pse_5860	-1.45204	8.48893	0.00692537	0.0332482	protein_coding transcript_biotype	bioA	Adenosylmethionine-8-amino-7-oxononanoate aminotransferase	H	Catalyzes the transfer of the alpha-amino group from S- adenosyl-L-methionine (SAM) to 7-keto-8-aminopelargonic acid (KAPA) to form 7,8-diaminopelargonic acid (DAPA). It is the only animotransferase known to utilize SAM as an amino donor	bioA	GO:0003674,GO:0003824,GO:0004015,GO:0005488,GO:0006082,GO:0006732,GO:0006766,GO:0006767,GO:0006768,GO:0006790,GO:0006807,GO:0008144,GO:0008150,GO:0008152,GO:0008483,GO:0009058,GO:0009102,GO:0009108,GO:0009110,GO:0009987,GO:0016053,GO:0016740,GO:0016769,GO:0017144,GO:0018130,GO:0019752,GO:0019842,GO:0030170,GO:0032787,GO:0034641,GO:0036094,GO:0042364,GO:0043167,GO:0043168,GO:0043436,GO:0043603,GO:…	2.6.1.62	ko:K00833	ko00780,ko01100,map00780,map01100	M00123,M00573,M00577	R03231	RC00006,RC00887	ko00000,ko00001,ko00002,ko01000,ko01007	-	-	iUTI89_1310.UTI89_C0772,iZ_1308.Z0993	Aminotran_3	non_pathogenic	-	N	unclassified	4: Potential Non-secreted Virulence factor	-	-	-	-	-	chromosome
Pse_5266	-1.45077	1.12466	0.192932	0.347791	protein_coding transcript_biotype	apc3	Acetophenone carboxylase gamma subunit	EQ	5-oxoprolinase	-	-	3.5.2.14	ko:K01473	ko00330,ko01100,map00330,map01100	-	R03187	RC00632	ko00000,ko00001,ko01000	-	-	-	Hydant_A_N,Hydantoinase_A	non_pathogenic	-	N	unclassified	4: Potential Non-secreted Virulence factor	-	-	-	-	-	unclassified
Pse_0939	-1.44931	7.16658	0.0315773	0.100166	protein_coding transcript_biotype	D-threonine aldolase		E	amino acid aldolase or racemase	dsd	-	4.3.1.18	ko:K01753	ko00260,map00260	-	R00221	RC02600	ko00000,ko00001,ko01000	-	-	-	Ala_racemase_N,D-ser_dehydrat	non_pathogenic	-	N	pathogenic	2: Non-secreted Virulence factor	-	-	-	-	-	unclassified
Pse_2559	-1.44852	9.62778	0.00815619	0.0371898	protein_coding transcript_biotype			M	COG2148 Sugar transferases involved in lipopolysaccharide synthesis	wcaJ	-	-	ko:K03606	ko05111,map05111	-	-	-	ko00000,ko00001	-	-	-	Bac_transf,CoA_binding_3	non_pathogenic	-	N	non_pathogenic	-	-	-	-	-	-	unclassified
Pse_2469	-1.44742	7.33245	0.00731367	0.0344711	protein_coding transcript_biotype	zupT	Zinc transporter ZupT	P	Mediates zinc uptake. May also transport other divalent cations	zupT	GO:0000041,GO:0003674,GO:0005215,GO:0005381,GO:0005384,GO:0005385,GO:0005575,GO:0005623,GO:0005886,GO:0006810,GO:0006811,GO:0006812,GO:0006824,GO:0006826,GO:0006828,GO:0006829,GO:0008150,GO:0008324,GO:0015075,GO:0015086,GO:0015087,GO:0015093,GO:0015318,GO:0015684,GO:0015691,GO:0016020,GO:0022857,GO:0022890,GO:0030001,GO:0034220,GO:0034755,GO:0044464,GO:0046873,GO:0046915,GO:0051179,GO:0051234,GO:…	-	ko:K07238	-	-	-	-	ko00000,ko02000	2.A.5.5	-	iECIAI39_1322.ECIAI39_3536	Zip	non_pathogenic	-	N	non_pathogenic	-	-	-	-	-	-	unclassified
Pse_1464	-1.44666	3.70494	0.0178204	0.0661663	protein_coding transcript_biotype			T	Diguanylate cyclase	-	-	-	-	-	-	-	-	-	-	-	-	GAF_2,GGDEF,PAS,PAS_3,PAS_4	non_pathogenic	-	N	non_pathogenic	-	-	-	-	-	-	chromosome
Pse_3803	-1.44518	5.07455	0.0534706	0.145014	protein_coding transcript_biotype	algU_2	RNA polymerase sigma-H factor	K	Belongs to the sigma-70 factor family. ECF subfamily	rpoE	GO:0005575,GO:0005622,GO:0005623,GO:0005737,GO:0006355,GO:0006950,GO:0006970,GO:0008150,GO:0009266,GO:0009628,GO:0009889,GO:0010468,GO:0010556,GO:0019219,GO:0019222,GO:0031323,GO:0031326,GO:0044424,GO:0044464,GO:0050789,GO:0050794,GO:0050896,GO:0051171,GO:0051252,GO:0060255,GO:0065007,GO:0080090,GO:1903506,GO:2000112,GO:2001141	-	ko:K03088	-	-	-	-	ko00000,ko03021	-	-	-	Sigma70_r2,Sigma70_r4_2	non_pathogenic	-	N	unclassified	4: Potential Non-secreted Virulence factor	-	-	-	-	-	unclassified
Pse_0739	-1.44469	3.32476	0.185668	0.339678	protein_coding transcript_biotype	butyrate	acetyl-CoA coenzyme A-transferase	C	acetyl-CoA hydrolase	-	-	-	-	-	-	-	-	-	-	-	-	AcetylCoA_hyd_C	non_pathogenic	-	N	unclassified	4: Potential Non-secreted Virulence factor	-	-	-	-	-	unclassified
Pse_0911	-1.44373	4.00712	0.108077	0.235154	protein_coding transcript_biotype			S	ParD-like antitoxin of type II bacterial toxin-antitoxin system	-	-	-	-	-	-	-	-	-	-	-	-	ParD_like	non_pathogenic	-	N	pathogenic	2: Non-secreted Virulence factor	-	-	-	-	-	unclassified
Pse_0711	-1.44357	-0.615799	0.0693711	0.173051	protein_coding transcript_biotype	btuB_13	Vitamin B12 transporter BtuB	P	receptor	-	-	-	ko:K02014	-	-	-	-	ko00000,ko02000	1.B.14	-	-	Plug,TonB_dep_Rec	non_pathogenic	-	Y	unclassified	3: Potential Secreted Virulence factor	-	-	-	-	-	unclassified
Pse_0688	-1.44348	5.70183	0.0132556	0.0528172	protein_coding transcript_biotype	rsxB	Ion-translocating oxidoreductase complex subunit B	C	Part of a membrane complex involved in electron transport	rnfB	-	-	ko:K03616	-	-	-	-	ko00000	-	-	-	FeS,Fer4_21	non_pathogenic	-	N	unclassified	4: Potential Non-secreted Virulence factor	-	-	-	-	-	unclassified
Pse_1145	-1.44205	5.24393	0.0124224	0.0503415	protein_coding transcript_biotype	dnaQ	DNA polymerase III subunit epsilon	L	DNA polymerase III is a complex, multichain enzyme responsible for most of the replicative synthesis in bacteria. The epsilon subunit contain the editing function and is a proofreading 3'-5' exonuclease	dnaQ	GO:0003674,GO:0003824,GO:0004518,GO:0004527,GO:0005575,GO:0005622,GO:0005623,GO:0005737,GO:0005829,GO:0006139,GO:0006259,GO:0006260,GO:0006261,GO:0006281,GO:0006725,GO:0006807,GO:0006950,GO:0006974,GO:0008150,GO:0008152,GO:0008408,GO:0009058,GO:0009059,GO:0009360,GO:0009987,GO:0016787,GO:0016788,GO:0032991,GO:0033554,GO:0034641,GO:0034645,GO:0042575,GO:0043170,GO:0044237,GO:0044238,GO:0044249,GO:…	2.7.7.7,3.1.26.4	ko:K02342,ko:K14159	ko00230,ko00240,ko01100,ko03030,ko03430,ko03440,map00230,map00240,map01100,map03030,map03430,map03440	M00260	R00375,R00376,R00377,R00378	RC02795	ko00000,ko00001,ko00002,ko01000,ko03032,ko03400	-	-	-	RNase_H,RNase_T	non_pathogenic	-	N	pathogenic	2: Non-secreted Virulence factor	-	-	-	-	-	unclassified
Pse_2122	-1.44199	4.77793	0.00671454	0.0326922	protein_coding transcript_biotype			Q	PFAM Taurine catabolism dioxygenase TauD TfdA	-	-	-	-	-	-	-	-	-	-	-	-	TauD	non_pathogenic	-	N	unclassified	4: Potential Non-secreted Virulence factor	-	-	-	-	-	unclassified
Pse_5824	-1.44099	4.65452	0.00831416	0.0377723	protein_coding transcript_biotype	bmr3	Multidrug resistance protein 3	P	the major facilitator superfamily	-	-	-	-	-	-	-	-	-	-	-	-	MFS_1	non_pathogenic	-	Y	pathogenic	1: Secreted Virulence factor	-	-	-	-	-	chromosome
Pse_0290	-1.4408	3.3103	0.0216324	0.0756913	protein_coding transcript_biotype	kdpA	Potassium-transporting ATPase potassium-binding subunit	P	Part of the high-affinity ATP-driven potassium transport (or Kdp) system, which catalyzes the hydrolysis of ATP coupled with the electrogenic transport of potassium into the cytoplasm. This subunit binds and transports the potassium across the cytoplasmic membrane	kdpA	-	3.6.3.12	ko:K01546	ko02020,map02020	-	-	-	ko00000,ko00001,ko01000	3.A.3.7	-	-	KdpA	non_pathogenic	-	N	unclassified	4: Potential Non-secreted Virulence factor	-	-	-	-	-	unclassified
Pse_3960	-1.43873	2.61313	0.0731524	0.180047	ncRNA transcript_biotype		ncRNA description	-	-	-	-	-	-	-	-	-	-	-	-	-	-	-	non_pathogenic	-	N	unclassified	4: Potential Non-secreted Virulence factor	-	-	-	-	-	chromosome
Pse_2593	-1.43756	0.408151	0.107447	0.234264	protein_coding transcript_biotype	aruC	Succinylornithine transaminase/acetylornithine aminotransferase	E	aminotransferase	argD	GO:0003674,GO:0003824,GO:0003992,GO:0004069,GO:0005488,GO:0005515,GO:0006082,GO:0006105,GO:0006520,GO:0006525,GO:0006526,GO:0006527,GO:0006553,GO:0006591,GO:0006593,GO:0006807,GO:0008144,GO:0008150,GO:0008152,GO:0008483,GO:0008652,GO:0009016,GO:0009056,GO:0009058,GO:0009063,GO:0009064,GO:0009065,GO:0009066,GO:0009067,GO:0009084,GO:0009085,GO:0009089,GO:0009987,GO:0016053,GO:0016054,GO:0016740,GO:…	2.6.1.11,2.6.1.17,2.6.1.81	ko:K00821,ko:K00840	ko00220,ko00300,ko00330,ko01100,ko01110,ko01120,ko01130,ko01210,ko01230,map00220,map00300,map00330,map01100,map01110,map01120,map01130,map01210,map01230	M00016,M00028,M00845	R02283,R04217,R04475	RC00006,RC00062	ko00000,ko00001,ko00002,ko01000,ko01007	-	-	iAPECO1_1312.APECO1_817,iEC55989_1330.EC55989_1916,iECABU_c1320.ECABU_c20050,iECED1_1282.ECED1_1950,iECOK1_1307.ECOK1_1868,iECP_1309.ECP_1694,iECS88_1305.ECS88_1800,iEcSMS35_1347.EcSMS35_1443,iSFV_1184.SFV_3365,iSF_1195.SF3378,iSFxv_1172.SFxv_3689,iSSON_1240.SSON_3490,iS_1188.S4385,iUMN146_1321.UM146_08405,iUTI89_1310.UTI89_C1943,ic_1306.c2148	Aminotran_3	non_pathogenic	-	N	non_pathogenic	-	-	-	-	-	-	chromosome
Pse_1719	-1.43693	1.88022	0.0930763	0.2107	protein_coding transcript_biotype			-	-	-	-	-	-	-	-	-	-	-	-	-	-	-	non_pathogenic	-	N	non_pathogenic	-	-	-	-	-	-	unclassified
Pse_0143	-1.43536	1.39815	0.208543	0.36596	protein_coding transcript_biotype	aspC_2	Aspartate aminotransferase	E	aminotransferase	IV02_28760	-	-	-	-	-	-	-	-	-	-	-	Aminotran_1_2	non_pathogenic	-	Y	pathogenic	1: Secreted Virulence factor	-	-	-	-	-	chromosome
Pse_5700	-1.4347	7.00547	0.0109892	0.046488	protein_coding transcript_biotype	lexA_3	LexA repressor	K	repressor	-	-	-	-	-	-	-	-	-	-	-	-	HTH_3,Peptidase_S24	non_pathogenic	-	Y	unclassified	3: Potential Secreted Virulence factor	-	-	-	-	-	unclassified
Pse_0072	-1.42799	8.80789	0.0266949	0.0882591	protein_coding transcript_biotype	aspS	Aspartate--tRNA(Asp/Asn) ligase	J	L-aspartate is first activated by ATP to form Asp-AMP and then transferred to the acceptor end of tRNA(Asp)	aspS	GO:0003674,GO:0003824,GO:0004812,GO:0004815,GO:0005575,GO:0005622,GO:0005623,GO:0005737,GO:0005829,GO:0006082,GO:0006139,GO:0006399,GO:0006412,GO:0006418,GO:0006422,GO:0006518,GO:0006520,GO:0006725,GO:0006807,GO:0008150,GO:0008152,GO:0009058,GO:0009059,GO:0009987,GO:0010467,GO:0016070,GO:0016874,GO:0016875,GO:0019538,GO:0019752,GO:0034641,GO:0034645,GO:0034660,GO:0043038,GO:0043039,GO:0043043,GO:…	6.1.1.12	ko:K01876	ko00970,map00970	M00359,M00360	R05577	RC00055,RC00523	ko00000,ko00001,ko00002,ko01000,ko01007,ko03016,ko03029	-	-	iSFV_1184.SFV_1868	GAD,tRNA-synt_2,tRNA_anti-codon	non_pathogenic	-	N	non_pathogenic	-	-	-	-	-	-	chromosome
Pse_3264	-1.42396	6.49558	0.00621515	0.0310341	protein_coding transcript_biotype	xcpV	Type II secretion system protein I	NU	general secretion pathway protein	xcpV	-	-	ko:K02457,ko:K02458,ko:K02459	ko03070,ko05111,map03070,map05111	M00331	-	-	ko00000,ko00001,ko00002,ko02044	3.A.15	-	-	N_methyl,T2SSI	non_pathogenic	-	N	non_pathogenic	-	-	-	-	-	-	unclassified
Pse_1861	-1.42204	0.989942	0.0249963	0.0842076	protein_coding transcript_biotype			K	Regulator of competence-specific genes	-	-	-	ko:K07343	-	-	-	-	ko00000	-	-	-	TfoX_C	non_pathogenic	-	N	unclassified	4: Potential Non-secreted Virulence factor	-	-	-	-	-	unclassified
Pse_5468	-1.42185	0.649388	0.0360809	0.10999	protein_coding transcript_biotype	dnaK_1	Chaperone protein DnaK	O	Belongs to the heat shock protein 70 family	yegD	-	-	ko:K04046	-	-	-	-	ko00000,ko03110	1.A.33	-	-	HSP70	non_pathogenic	-	N	non_pathogenic	-	-	-	-	-	-	unclassified
Pse_5551	-1.41999	5.90391	0.0152345	0.0586756	protein_coding transcript_biotype	ybiT	putative ABC transporter ATP-binding protein YbiT	S	COG0488 ATPase components of ABC transporters with duplicated ATPase domains	ybiT	GO:0006950,GO:0008150,GO:0009266,GO:0009409,GO:0009628,GO:0050896	-	-	-	-	-	-	-	-	-	-	ABC_tran,ABC_tran_Xtn	non_pathogenic	-	N	non_pathogenic	-	-	-	-	-	-	unclassified
Pse_2095	-1.41955	4.62022	0.0184579	0.0678497	protein_coding transcript_biotype	upp	Uracil phosphoribosyltransferase	F	Catalyzes the conversion of uracil and 5-phospho-alpha- D-ribose 1-diphosphate (PRPP) to UMP and diphosphate	upp	GO:0003674,GO:0003824,GO:0004845,GO:0004849,GO:0005488,GO:0005515,GO:0005575,GO:0005622,GO:0005623,GO:0005737,GO:0005829,GO:0006139,GO:0006206,GO:0006213,GO:0006220,GO:0006221,GO:0006222,GO:0006725,GO:0006753,GO:0006793,GO:0006796,GO:0006807,GO:0008150,GO:0008152,GO:0008655,GO:0009058,GO:0009112,GO:0009116,GO:0009117,GO:0009119,GO:0009123,GO:0009124,GO:0009129,GO:0009130,GO:0009156,GO:0009161,GO:…	2.4.2.9	ko:K00761	ko00240,ko01100,map00240,map01100	-	R00966	RC00063	ko00000,ko00001,ko01000	-	-	iAF1260.b2498,iAPECO1_1312.APECO1_4071,iB21_1397.B21_02352,iBWG_1329.BWG_2262,iE2348C_1286.E2348C_2723,iEC042_1314.EC042_2699,iEC55989_1330.EC55989_2783,iECABU_c1320.ECABU_c27980,iECBD_1354.ECBD_1190,iECB_1328.ECB_02390,iECDH10B_1368.ECDH10B_2664,iECDH1ME8569_1439.ECDH1ME8569_2424,iECD_1391.ECD_02390,iECED1_1282.ECED1_2921,iECH74115_1262.ECH74115_3720,iECIAI1_1343.ECIAI1_2550,iECIAI39_1322.ECIAI3…	UPRTase	non_pathogenic	-	N	non_pathogenic	-	-	-	-	-	-	unclassified
Pse_3554	-1.41919	3.80865	0.0402157	0.119421	protein_coding transcript_biotype	murD	UDP-N-acetylmuramoylalanine--D-glutamate ligase	M	Cell wall formation. Catalyzes the addition of glutamate to the nucleotide precursor UDP-N-acetylmuramoyl-L-alanine (UMA)	murD	GO:0000270,GO:0003674,GO:0003824,GO:0005488,GO:0005515,GO:0005575,GO:0005622,GO:0005623,GO:0005737,GO:0006022,GO:0006023,GO:0006024,GO:0006807,GO:0008150,GO:0008152,GO:0008764,GO:0009058,GO:0009059,GO:0009252,GO:0009273,GO:0009987,GO:0016874,GO:0016879,GO:0016881,GO:0030203,GO:0034645,GO:0042546,GO:0042802,GO:0043170,GO:0044036,GO:0044038,GO:0044085,GO:0044237,GO:0044249,GO:0044260,GO:0044424,GO:…	6.3.2.9	ko:K01925	ko00471,ko00550,ko01100,map00471,map00550,map01100	-	R02783	RC00064,RC00141	ko00000,ko00001,ko01000,ko01011	-	-	iAPECO1_1312.APECO1_1898,iECNA114_1301.ECNA114_0081,iECOK1_1307.ECOK1_0089,iECP_1309.ECP_0090,iECS88_1305.ECS88_0091,iECSF_1327.ECSF_0098,iLF82_1304.LF82_1418,iNRG857_1313.NRG857_00450,iUMN146_1321.UM146_23225,iUTI89_1310.UTI89_C0097	Mur_ligase_C,Mur_ligase_M	non_pathogenic	-	Y	unclassified	3: Potential Secreted Virulence factor	-	-	-	-	-	unclassified
Pse_3408	-1.41916	5.59591	0.180013	0.331922	protein_coding transcript_biotype			-	-	VPA0161	-	-	-	-	-	-	-	-	-	-	-	-	non_pathogenic	-	N	pathogenic	2: Non-secreted Virulence factor	-	-	-	-	-	unclassified
Pse_0885	-1.41764	5.15436	0.0144282	0.0566265	protein_coding transcript_biotype	ligB	DNA ligase B	L	Catalyzes the formation of phosphodiester linkages between 5'-phosphoryl and 3'-hydroxyl groups in double-stranded DNA using NAD as a coenzyme and as the energy source for the reaction	ligB	GO:0003674,GO:0003824,GO:0003909,GO:0003911,GO:0005575,GO:0005622,GO:0005623,GO:0005737,GO:0005829,GO:0006139,GO:0006259,GO:0006260,GO:0006266,GO:0006281,GO:0006284,GO:0006288,GO:0006310,GO:0006725,GO:0006807,GO:0006950,GO:0006974,GO:0008150,GO:0008152,GO:0009058,GO:0009059,GO:0009987,GO:0016874,GO:0016886,GO:0033554,GO:0034641,GO:0034645,GO:0043170,GO:0044237,GO:0044238,GO:0044249,GO:0044260,GO:…	6.5.1.2	ko:K01972	ko03030,ko03410,ko03420,ko03430,map03030,map03410,map03420,map03430	-	R00382	RC00005	ko00000,ko00001,ko01000,ko03032,ko03400	-	-	-	DNA_ligase_OB,DNA_ligase_aden,HHH_5	non_pathogenic	-	N	non_pathogenic	-	-	-	-	-	-	chromosome
Pse_4444	-1.41764	6.06619	0.0168409	0.0633036	protein_coding transcript_biotype	dxr	1-deoxy-D-xylulose 5-phosphate reductoisomerase	I	Catalyzes the NADP-dependent rearrangement and reduction of 1-deoxy-D-xylulose-5-phosphate (DXP) to 2-C-methyl-D-erythritol 4-phosphate (MEP)	dxr	GO:0000166,GO:0003674,GO:0003824,GO:0005488,GO:0005515,GO:0006081,GO:0006082,GO:0006090,GO:0006629,GO:0006644,GO:0006720,GO:0006721,GO:0006793,GO:0006796,GO:0008150,GO:0008152,GO:0008299,GO:0008610,GO:0008654,GO:0009058,GO:0009240,GO:0009987,GO:0016114,GO:0016491,GO:0016614,GO:0016616,GO:0019288,GO:0019637,GO:0019682,GO:0019752,GO:0030145,GO:0030604,GO:0032787,GO:0036094,GO:0042802,GO:0043167,GO:…	1.1.1.267	ko:K00099	ko00900,ko01100,ko01110,ko01130,map00900,map01100,map01110,map01130	M00096	R05688	RC01452	ko00000,ko00001,ko00002,ko01000	-	-	iAPECO1_1312.APECO1_1814,iECOK1_1307.ECOK1_0174,iECS88_1305.ECS88_0183,iUMN146_1321.UM146_23670,iUTI89_1310.UTI89_C0188	DXPR_C,DXP_redisom_C,DXP_reductoisom	non_pathogenic	-	N	pathogenic	2: Non-secreted Virulence factor	-	-	-	-	-	unclassified
Pse_2378	-1.41315	6.65956	0.0202904	0.0724197	protein_coding transcript_biotype	pal_3	Peptidoglycan-associated lipoprotein	N	COG2885 Outer membrane protein and related peptidoglycan-associated (lipo)proteins	motY	-	-	ko:K21218	ko02040,map02040	-	-	-	ko00000,ko00001,ko02000,ko02035	1.A.30.1	-	-	OmpA	non_pathogenic	-	N	unclassified	4: Potential Non-secreted Virulence factor	-	-	-	-	-	unclassified
Pse_3090	-1.41266	4.70165	0.0182226	0.0671762	protein_coding transcript_biotype	pgsA	CDP-diacylglycerol--glycerol-3-phosphate 3-phosphatidyltransferase	I	Belongs to the CDP-alcohol phosphatidyltransferase class-I family	pgsA	GO:0003674,GO:0003824,GO:0005575,GO:0005623,GO:0005886,GO:0006629,GO:0006644,GO:0006650,GO:0006793,GO:0006796,GO:0008150,GO:0008152,GO:0008444,GO:0008610,GO:0008654,GO:0009058,GO:0009987,GO:0016020,GO:0016021,GO:0016740,GO:0016772,GO:0016780,GO:0017169,GO:0019637,GO:0031224,GO:0044237,GO:0044238,GO:0044249,GO:0044255,GO:0044425,GO:0044464,GO:0045017,GO:0046474,GO:0046486,GO:0071704,GO:0071944,GO:…	2.7.8.41,2.7.8.5	ko:K00995,ko:K08744	ko00564,ko01100,map00564,map01100	-	R01801,R02030	RC00002,RC00017,RC02795	ko00000,ko00001,ko01000	-	-	iAF1260.b1912,iAPECO1_1312.APECO1_954,iB21_1397.B21_01866,iBWG_1329.BWG_1721,iE2348C_1286.E2348C_2030,iEC042_1314.EC042_2073,iEC55989_1330.EC55989_2132,iECABU_c1320.ECABU_c21710,iECBD_1354.ECBD_1731,iECB_1328.ECB_01877,iECDH10B_1368.ECDH10B_2053,iECDH1ME8569_1439.ECDH1ME8569_1852,iECD_1391.ECD_01877,iECED1_1282.ECED1_2177,iECH74115_1262.ECH74115_2684,iECIAI1_1343.ECIAI1_1996,iECIAI39_1322.ECIAI39…	CDP-OH_P_transf	non_pathogenic	-	N	pathogenic	2: Non-secreted Virulence factor	-	-	-	-	-	unclassified
Pse_5886	-1.41099	8.04231	0.00777245	0.0359167	protein_coding transcript_biotype	ssuC_2	Putative aliphatic sulfonates transport permease protein SsuC	P	ABC-type nitrate sulfonate bicarbonate transport system permease component	tauC	GO:0003674,GO:0005215,GO:0005575,GO:0005623,GO:0005886,GO:0005887,GO:0006810,GO:0006950,GO:0007154,GO:0008150,GO:0009267,GO:0009605,GO:0009987,GO:0009991,GO:0010438,GO:0016020,GO:0016021,GO:0022857,GO:0031224,GO:0031226,GO:0031667,GO:0031668,GO:0031669,GO:0033554,GO:0042594,GO:0042908,GO:0042910,GO:0042918,GO:0042959,GO:0044425,GO:0044459,GO:0044464,GO:0050896,GO:0051179,GO:0051234,GO:0051716,GO:…	-	ko:K15552	ko00920,ko02010,map00920,map02010	M00435	-	-	ko00000,ko00001,ko00002,ko02000	3.A.1.17.1,3.A.1.17.4	-	iAPECO1_1312.APECO1_1637,iECOK1_1307.ECOK1_0349,iECS88_1305.ECS88_0364,iUMN146_1321.UM146_15525,iUTI89_1310.UTI89_C0386	BPD_transp_1	non_pathogenic	-	N	non_pathogenic	-	-	-	-	-	-	unclassified
Pse_1871	-1.40675	4.01556	0.010682	0.0454118	protein_coding transcript_biotype	yqgF	Putative pre-16S rRNA nuclease	L	Could be a nuclease involved in processing of the 5'-end of pre-16S rRNA	yqgF	GO:0000966,GO:0000967,GO:0003674,GO:0003824,GO:0004518,GO:0004527,GO:0004529,GO:0004536,GO:0005575,GO:0005622,GO:0005623,GO:0005737,GO:0005829,GO:0006139,GO:0006259,GO:0006364,GO:0006396,GO:0006725,GO:0006807,GO:0008150,GO:0008152,GO:0008296,GO:0008408,GO:0009987,GO:0010467,GO:0016070,GO:0016072,GO:0016787,GO:0016788,GO:0016796,GO:0016895,GO:0022613,GO:0034470,GO:0034471,GO:0034641,GO:0034660,GO:…	-	ko:K07447	-	-	-	-	ko00000,ko01000	-	-	-	RuvX	non_pathogenic	-	N	unclassified	4: Potential Non-secreted Virulence factor	-	-	-	-	-	unclassified
Pse_4797	-1.40616	1.71791	0.0540433	0.145725	protein_coding transcript_biotype			S	protein conserved in bacteria	IV02_28405	-	-	ko:K09989	-	-	-	-	ko00000	-	-	-	VWA_CoxE	non_pathogenic	-	N	pathogenic	2: Non-secreted Virulence factor	-	-	-	-	-	unclassified
Pse_1543	-1.40524	5.80165	0.0106466	0.0452984	protein_coding transcript_biotype	selO	Protein adenylyltransferase SelO	S	Belongs to the UPF0061 (SELO) family	ydiU	-	-	ko:K08997	-	-	-	-	ko00000	-	-	-	UPF0061	non_pathogenic	-	N	non_pathogenic	-	-	-	-	-	-	unclassified
Pse_4820	-1.40477	7.28132	0.0137295	0.0542559	protein_coding transcript_biotype			KLT	Toluene tolerance protein	-	-	-	-	-	-	-	-	-	-	-	-	Kdo	non_pathogenic	-	N	unclassified	4: Potential Non-secreted Virulence factor	-	-	-	-	-	chromosome
Pse_3411	-1.40462	7.91796	0.00875679	0.0392653	protein_coding transcript_biotype			L	Belongs to the UPF0102 family	yraN	-	-	ko:K07460	-	-	-	-	ko00000	-	-	-	UPF0102	non_pathogenic	-	N	non_pathogenic	-	-	-	-	-	-	chromosome
Pse_0577	-1.40269	7.9454	0.0118756	0.0491127	protein_coding transcript_biotype	frmA	S-(hydroxymethyl)glutathione dehydrogenase	C	Belongs to the zinc-containing alcohol dehydrogenase family. Class-III subfamily	adhC	-	1.1.1.1,1.1.1.284	ko:K00121	ko00010,ko00071,ko00350,ko00625,ko00626,ko00680,ko00830,ko00980,ko00982,ko01100,ko01110,ko01120,ko01130,ko01200,ko01220,ko05204,map00010,map00071,map00350,map00625,map00626,map00680,map00830,map00980,map00982,map01100,map01110,map01120,map01130,map01200,map01220,map05204	-	R00623,R00754,R02124,R04880,R05233,R05234,R06917,R06927,R06983,R07105,R08281,R08306,R08310	RC00050,RC00087,RC00088,RC00099,RC00116,RC00649,RC01715,RC01734,RC02273	ko00000,ko00001,ko01000	-	-	-	ADH_N,ADH_zinc_N	non_pathogenic	-	N	unclassified	4: Potential Non-secreted Virulence factor	-	-	-	-	-	unclassified
Pse_1868	-1.40212	5.21324	0.0103815	0.0445008	protein_coding transcript_biotype	proS	Proline--tRNA ligase	J	Catalyzes the attachment of proline to tRNA(Pro) in a two-step reaction proline is first activated by ATP to form Pro- AMP and then transferred to the acceptor end of tRNA(Pro). As ProRS can inadvertently accommodate and process non-cognate amino acids such as alanine and cysteine, to avoid such errors it has two additional distinct editing activities against alanine. One activity is designated a…	proS	GO:0002161,GO:0003674,GO:0003824,GO:0004812,GO:0004827,GO:0005575,GO:0005622,GO:0005623,GO:0005737,GO:0005829,GO:0006082,GO:0006139,GO:0006399,GO:0006412,GO:0006418,GO:0006433,GO:0006450,GO:0006518,GO:0006520,GO:0006725,GO:0006807,GO:0008150,GO:0008152,GO:0009058,GO:0009059,GO:0009987,GO:0010467,GO:0016070,GO:0016787,GO:0016788,GO:0016874,GO:0016875,GO:0019538,GO:0019752,GO:0034641,GO:0034645,GO:…	6.1.1.15	ko:K01881	ko00970,map00970	M00359,M00360	R03661	RC00055,RC00523	ko00000,ko00001,ko00002,ko01000,ko01007,ko03016	-	-	iUTI89_1310.UTI89_C0210	HGTP_anticodon,tRNA-synt_2b,tRNA_edit	non_pathogenic	-	N	unclassified	4: Potential Non-secreted Virulence factor	-	-	-	-	-	unclassified
Pse_3435	-1.39492	-1.09792	0.121214	0.255863	protein_coding transcript_biotype			S	Bacteriophage holin Hol, superfamily III	-	-	-	-	-	-	-	-	-	-	-	-	Phage_holin_3_5	non_pathogenic	-	N	unclassified	4: Potential Non-secreted Virulence factor	-	-	-	-	-	plasmid
Pse_5080	-1.3948	2.11637	0.0639165	0.16379	protein_coding transcript_biotype			O	Membrane protease subunits, stomatin prohibitin homologs	hflK2	-	-	-	-	-	-	-	-	-	-	-	Band_7	pathogenic	2: Non-secreted Toxin	N	pathogenic	2: Non-secreted Virulence factor	-	-	-	-	-	plasmid
Pse_4191	-1.39415	7.46418	0.0320783	0.101072	protein_coding transcript_biotype	bcsA_1	Cellulose synthase catalytic subunit [UDP-forming]	M	Cellulose synthase	bcsA	GO:0000271,GO:0005575,GO:0005623,GO:0005886,GO:0005975,GO:0005976,GO:0006073,GO:0008150,GO:0008152,GO:0009058,GO:0009059,GO:0009250,GO:0009987,GO:0016020,GO:0016051,GO:0030243,GO:0030244,GO:0033692,GO:0034637,GO:0034645,GO:0043170,GO:0044042,GO:0044237,GO:0044238,GO:0044249,GO:0044260,GO:0044262,GO:0044264,GO:0044464,GO:0051273,GO:0051274,GO:0071704,GO:0071944,GO:0090540,GO:1901576	2.4.1.12	ko:K00694	ko00500,ko01100,ko02026,map00500,map01100,map02026	-	R02889	RC00005	ko00000,ko00001,ko01000,ko01003,ko02000	4.D.3.1.2,4.D.3.1.5,4.D.3.1.6	GT2	-	Cellulose_synt,Glyco_hydro_17,Glyco_tranf_2_3,Glycos_transf_2,PilZ	non_pathogenic	-	Y	pathogenic	1: Secreted Virulence factor	-	-	-	-	-	unclassified
Pse_1262	-1.38951	5.61859	0.21914	0.378381	protein_coding transcript_biotype	fae	5,6,7,8-tetrahydromethanopterin hydro-lyase	S	formaldehyde-activating enzyme	fae	-	4.2.1.147	ko:K10713	ko00680,ko01120,ko01200,map00680,map01120,map01200	-	R08058	RC01583,RC01795	ko00000,ko00001,ko01000	-	-	-	Fae	non_pathogenic	-	N	unclassified	4: Potential Non-secreted Virulence factor	-	-	-	-	-	unclassified
Pse_6009	-1.38731	2.92505	0.0385065	0.115811	protein_coding transcript_biotype	infB	Translation initiation factor IF-2	J	One of the essential components for the initiation of protein synthesis. Protects formylmethionyl-tRNA from spontaneous hydrolysis and promotes its binding to the 30S ribosomal subunits. Also involved in the hydrolysis of GTP during the formation of the 70S ribosomal complex	infB	GO:0000166,GO:0001882,GO:0001883,GO:0003674,GO:0003676,GO:0003723,GO:0003743,GO:0003824,GO:0003924,GO:0005488,GO:0005575,GO:0005622,GO:0005623,GO:0005737,GO:0005829,GO:0006412,GO:0006413,GO:0006518,GO:0006807,GO:0008135,GO:0008150,GO:0008152,GO:0009058,GO:0009059,GO:0009987,GO:0010467,GO:0016462,GO:0016787,GO:0016817,GO:0016818,GO:0017076,GO:0017111,GO:0019001,GO:0019538,GO:0032549,GO:0032550,GO:…	-	ko:K02519	-	-	-	-	ko00000,ko03012,ko03029	-	-	-	GTP_EFTU,GTP_EFTU_D2,IF-2,IF2_N,IF2_assoc	non_pathogenic	-	N	non_pathogenic	-	-	-	-	-	-	unclassified
Pse_5259	-1.38544	2.19999	0.141144	0.2836	protein_coding transcript_biotype	phaJ	(R)-specific enoyl-CoA hydratase	I	Dehydratase	phaJ	-	-	-	-	-	-	-	-	-	-	-	MaoC_dehydratas	non_pathogenic	-	N	unclassified	4: Potential Non-secreted Virulence factor	-	-	-	-	-	unclassified
Pse_1686	-1.38495	5.02481	0.12074	0.255175	protein_coding transcript_biotype	cobI	Precorrin-2 C(20)-methyltransferase	H	Belongs to the precorrin methyltransferase family	cobI	-	2.1.1.130,2.1.1.151	ko:K03394	ko00860,ko01100,map00860,map01100	-	R03948,R05808	RC00003,RC01035,RC01662	ko00000,ko00001,ko01000	-	-	-	TP_methylase	non_pathogenic	-	N	pathogenic	2: Non-secreted Virulence factor	-	-	-	-	-	chromosome
Pse_5826	-1.3843	5.11295	0.0388248	0.116565	protein_coding transcript_biotype	merR1_2	Mercuric resistance operon regulatory protein	K	Transcriptional	cadR	-	-	-	-	-	-	-	-	-	-	-	MerR,MerR-DNA-bind,MerR_1	non_pathogenic	-	Y	unclassified	3: Potential Secreted Virulence factor	-	-	-	-	-	unclassified
Pse_4843	-1.38262	0.896158	0.1922	0.346592	protein_coding transcript_biotype	rpsU	30S ribosomal protein S21	J	Belongs to the bacterial ribosomal protein bS21 family	rpsU	GO:0000028,GO:0003674,GO:0003735,GO:0005198,GO:0005575,GO:0005622,GO:0005623,GO:0005737,GO:0005829,GO:0005840,GO:0006412,GO:0006518,GO:0006807,GO:0006996,GO:0008150,GO:0008152,GO:0009058,GO:0009059,GO:0009987,GO:0010467,GO:0015935,GO:0016043,GO:0019538,GO:0022607,GO:0022613,GO:0022618,GO:0022626,GO:0022627,GO:0032991,GO:0034622,GO:0034641,GO:0034645,GO:0042254,GO:0042255,GO:0042274,GO:0043043,GO:…	-	ko:K02970	ko03010,map03010	M00178	-	-	br01610,ko00000,ko00001,ko00002,ko03011	-	-	-	Ribosomal_S21	non_pathogenic	-	Y	pathogenic	1: Secreted Virulence factor	-	-	-	-	-	plasmid
Pse_5174	-1.38126	4.65537	0.0355154	0.10878	protein_coding transcript_biotype			T	HDOD domain-containing protein	-	-	-	-	-	-	-	-	-	-	-	-	HDOD	non_pathogenic	-	N	unclassified	4: Potential Non-secreted Virulence factor	-	-	-	-	-	unclassified
Pse_2884	-1.38091	6.23808	0.0220645	0.0768387	protein_coding transcript_biotype	bamC	Outer membrane protein assembly factor BamC	M	Lipoprotein	-	-	-	ko:K07287	-	-	-	-	ko00000,ko02000	1.B.33.1	-	-	Lipoprotein_18	non_pathogenic	-	N	unclassified	4: Potential Non-secreted Virulence factor	-	-	-	-	-	unclassified
Pse_4482	-1.37988	3.39193	0.285091	0.454403	protein_coding transcript_biotype			S	Protein of unknown function (DUF3077)	-	-	-	-	-	-	-	-	-	-	-	-	DUF3077	non_pathogenic	-	N	unclassified	4: Potential Non-secreted Virulence factor	-	-	-	-	-	unclassified
Pse_0330	-1.37793	3.11535	0.0393286	0.117598	protein_coding transcript_biotype	aroK	Shikimate kinase 1	F	Catalyzes the specific phosphorylation of the 3-hydroxyl group of shikimic acid using ATP as a cosubstrate	aroK	GO:0000287,GO:0003674,GO:0003824,GO:0004765,GO:0005488,GO:0005575,GO:0005622,GO:0005623,GO:0005737,GO:0005829,GO:0006082,GO:0006520,GO:0006725,GO:0006793,GO:0006796,GO:0006807,GO:0008150,GO:0008152,GO:0008652,GO:0009058,GO:0009072,GO:0009073,GO:0009423,GO:0009987,GO:0016053,GO:0016301,GO:0016310,GO:0016740,GO:0016772,GO:0016773,GO:0019438,GO:0019632,GO:0019752,GO:0032787,GO:0043167,GO:0043169,GO:…	2.7.1.71	ko:K00891	ko00400,ko01100,ko01110,ko01130,ko01230,map00400,map01100,map01110,map01130,map01230	M00022	R02412	RC00002,RC00078	ko00000,ko00001,ko00002,ko01000	-	-	-	SKI	non_pathogenic	-	N	unclassified	4: Potential Non-secreted Virulence factor	-	-	-	-	-	plasmid
Pse_2793	-1.37735	4.27009	0.0530018	0.144472	protein_coding transcript_biotype			O	COG4736 Cbb3-type cytochrome oxidase, subunit 3	ccoQ	-	-	ko:K00407	ko00190,ko01100,ko02020,map00190,map01100,map02020	M00156	-	-	ko00000,ko00001,ko00002	3.D.4.3	-	-	FixQ	non_pathogenic	-	N	pathogenic	2: Non-secreted Virulence factor	-	-	-	-	-	chromosome
Pse_4487	-1.37588	7.63876	0.0123495	0.050146	protein_coding transcript_biotype	mtsA	Metal ABC transporter substrate-binding lipoprotein	P	Belongs to the bacterial solute-binding protein 9 family	psaA	-	-	ko:K09815	ko02010,map02010	M00242	-	-	ko00000,ko00001,ko00002,ko02000	3.A.1.15.3,3.A.1.15.5	-	-	ZnuA	non_pathogenic	-	N	non_pathogenic	-	-	-	-	-	-	unclassified
Pse_2057	-1.37585	2.45597	0.0315242	0.100059	protein_coding transcript_biotype	hdfR_5	HTH-type transcriptional regulator HdfR	K	Negatively regulates the transcription of the flagellar master operon flhDC by binding to the upstream region of the operon	hdfR	GO:0003674,GO:0003700,GO:0006355,GO:0008150,GO:0009889,GO:0009890,GO:0009892,GO:0010468,GO:0010556,GO:0010558,GO:0010605,GO:0010629,GO:0019219,GO:0019222,GO:0031323,GO:0031324,GO:0031326,GO:0031327,GO:0045892,GO:0045934,GO:0048519,GO:0048523,GO:0050789,GO:0050794,GO:0051171,GO:0051172,GO:0051252,GO:0051253,GO:0060255,GO:0065007,GO:0080090,GO:0140110,GO:1902679,GO:1903506,GO:1903507,GO:2000112,GO:…	-	-	-	-	-	-	-	-	-	-	HTH_1,LysR_substrate	non_pathogenic	-	Y	unclassified	3: Potential Secreted Virulence factor	-	-	-	-	-	unclassified
Pse_6135	-1.3757	6.27993	0.0316707	0.10023	protein_coding transcript_biotype			-	-	-	-	-	-	-	-	-	-	-	-	-	-	-	non_pathogenic	-	N	non_pathogenic	-	-	-	-	-	-	unclassified
Pse_3885	-1.37515	6.30622	0.0989835	0.220006	protein_coding transcript_biotype	fpvA_9	Ferripyoverdine receptor	P	receptor	fhuE	-	-	ko:K16088	-	-	-	-	ko00000,ko02000	1.B.14.1.10,1.B.14.1.3,1.B.14.1.8	-	-	Plug,TonB_dep_Rec	non_pathogenic	-	N	unclassified	4: Potential Non-secreted Virulence factor	-	-	-	-	-	unclassified
Pse_6361	-1.37514	5.79002	0.0383518	0.115477	protein_coding transcript_biotype	emrA_3	Colistin resistance protein EmrA	V	multidrug resistance efflux pump	-	-	-	ko:K03543	-	M00701	-	-	ko00000,ko00002,ko02000	8.A.1.1	-	-	Biotin_lipoyl_2,HlyD_D23	non_pathogenic	-	N	unclassified	4: Potential Non-secreted Virulence factor	-	-	-	-	-	unclassified
Pse_4685	-1.37427	4.95287	0.00948265	0.0416038	protein_coding transcript_biotype	ileS	Isoleucine--tRNA ligase	J	amino acids such as valine, to avoid such errors it has two additional distinct tRNA(Ile)-dependent editing activities. One activity is designated as 'pretransfer' editing and involves the hydrolysis of activated Val-AMP. The other activity is designated 'posttransfer' editing and involves deacylation of mischarged Val-tRNA(Ile)	ileS	GO:0003674,GO:0003824,GO:0004812,GO:0004822,GO:0005488,GO:0005575,GO:0005622,GO:0005623,GO:0005737,GO:0005829,GO:0006082,GO:0006139,GO:0006399,GO:0006412,GO:0006418,GO:0006428,GO:0006518,GO:0006520,GO:0006725,GO:0006807,GO:0008150,GO:0008152,GO:0008270,GO:0009058,GO:0009059,GO:0009987,GO:0010467,GO:0016070,GO:0016874,GO:0016875,GO:0019538,GO:0019752,GO:0034641,GO:0034645,GO:0034660,GO:0043038,GO:…	6.1.1.5	ko:K01870	ko00970,map00970	M00359,M00360	R03656	RC00055,RC00523	ko00000,ko00001,ko00002,ko01000,ko01007,ko03016	-	-	iG2583_1286.G2583_0027,iPC815.YPO0475	Anticodon_1,tRNA-synt_1,zf-FPG_IleRS	non_pathogenic	-	N	non_pathogenic	-	-	-	-	-	-	plasmid
Pse_1494	-1.37414	7.46392	0.0586817	0.15444	protein_coding transcript_biotype			S	ankyrin repeat	-	-	-	ko:K06867	-	-	-	-	ko00000	-	-	-	Ank_2,Ank_4,Ank_5	non_pathogenic	-	N	non_pathogenic	-	-	-	-	-	-	unclassified
Pse_3242	-1.37144	5.80804	0.0825657	0.1952	protein_coding transcript_biotype	queC_1	7-cyano-7-deazaguanine synthase	F	Catalyzes the ATP-dependent conversion of 7-carboxy-7- deazaguanine (CDG) to 7-cyano-7-deazaguanine (preQ(0))	queC	-	6.3.4.20	ko:K06920	ko00790,ko01100,map00790,map01100	-	R09978	RC00959	ko00000,ko00001,ko01000,ko03016	-	-	-	QueC	non_pathogenic	-	N	unclassified	4: Potential Non-secreted Virulence factor	-	-	-	-	-	unclassified
Pse_4220	-1.37089	4.12333	0.0557055	0.148962	protein_coding transcript_biotype	exuT_1	Hexuronate transporter	G	Major facilitator superfamily	-	-	-	ko:K08191	-	-	-	-	ko00000,ko02000	2.A.1.14.2	-	-	MFS_1	non_pathogenic	-	N	pathogenic	2: Non-secreted Virulence factor	-	-	-	-	-	unclassified
Pse_4069	-1.37007	9.90326	0.00810393	0.0370783	protein_coding transcript_biotype	yeaD_2	Putative glucose-6-phosphate 1-epimerase	G	Belongs to the glucose-6-phosphate 1-epimerase family	yeaD	GO:0005575,GO:0005622,GO:0005623,GO:0005737,GO:0005829,GO:0006950,GO:0006974,GO:0008150,GO:0009987,GO:0033554,GO:0044424,GO:0044444,GO:0044464,GO:0050896,GO:0051716	5.1.3.15	ko:K01792	ko00010,ko01100,ko01110,ko01120,ko01130,map00010,map01100,map01110,map01120,map01130	-	R02739	RC00563	ko00000,ko00001,ko01000	-	-	-	Aldose_epim	non_pathogenic	-	N	non_pathogenic	-	-	-	-	-	-	chromosome
Pse_3668	-1.36955	5.75885	0.0127715	0.0513748	protein_coding transcript_biotype	cusA	Cation efflux system protein CusA	P	Belongs to the resistance-nodulation-cell division (RND) (TC 2.A.6) family	cusA	GO:0000041,GO:0003674,GO:0005215,GO:0005375,GO:0005488,GO:0005507,GO:0005575,GO:0005623,GO:0005886,GO:0006810,GO:0006811,GO:0006812,GO:0006825,GO:0006873,GO:0006875,GO:0006878,GO:0006950,GO:0008150,GO:0008324,GO:0009636,GO:0009987,GO:0010035,GO:0010038,GO:0010272,GO:0010273,GO:0015075,GO:0015080,GO:0015318,GO:0015673,GO:0015679,GO:0016020,GO:0016021,GO:0019725,GO:0022857,GO:0022890,GO:0030001,GO:…	-	ko:K07787	ko02020,map02020	-	-	-	ko00000,ko00001,ko02000	2.A.6.1.4	-	iB21_1397.B21_00525,iECBD_1354.ECBD_3087,iECB_1328.ECB_00536,iECD_1391.ECD_00536	ACR_tran	non_pathogenic	-	N	non_pathogenic	-	-	-	-	-	-	plasmid
Pse_1789	-1.36903	5.47056	0.0190027	0.0694568	protein_coding transcript_biotype	rraA_1	Regulator of ribonuclease activity A	H	methyltransferase	-	-	-	-	-	-	-	-	-	-	-	-	RraA-like	non_pathogenic	-	N	non_pathogenic	-	-	-	-	-	-	chromosome
Pse_0318	-1.36837	9.23667	0.0160585	0.0608603	protein_coding transcript_biotype			-	-	-	-	-	-	-	-	-	-	-	-	-	-	-	non_pathogenic	-	N	unclassified	4: Potential Non-secreted Virulence factor	-	-	-	-	-	chromosome
Pse_0306	-1.36559	4.48266	0.0106026	0.0451856	protein_coding transcript_biotype	sodB_1	Superoxide dismutase [Mn/Fe]	C	Destroys radicals which are normally produced within the cells and which are toxic to biological systems	sodA	-	1.15.1.1	ko:K04564	ko04013,ko04068,ko04146,ko04211,ko04212,ko04213,ko05016,map04013,map04068,map04146,map04211,map04212,map04213,map05016	-	-	-	ko00000,ko00001,ko01000	-	-	-	Sod_Fe_C,Sod_Fe_N	non_pathogenic	-	N	non_pathogenic	-	-	-	-	-	-	unclassified
Pse_1905	-1.36495	6.07348	0.0302082	0.0971393	ncRNA transcript_biotype		ncRNA description	-	-	-	-	-	-	-	-	-	-	-	-	-	-	-	non_pathogenic	-	N	non_pathogenic	-	-	-	-	-	-	chromosome
Pse_0433	-1.36452	8.80274	0.0322242	0.101281	protein_coding transcript_biotype	oleD	2-alkyl-3-oxoalkanoate reductase	M	3-beta hydroxysteroid dehydrogenase	-	-	-	-	-	-	-	-	-	-	-	-	3Beta_HSD,Epimerase	non_pathogenic	-	N	non_pathogenic	-	-	-	-	-	-	plasmid
Pse_2423	-1.36447	6.04262	0.0346143	0.106653	protein_coding transcript_biotype	osmW	Osmoprotectant import permease protein OsmW	P	choline ABC transporter, permease	opuCB	-	-	ko:K05846	ko02010,map02010	M00209	-	-	ko00000,ko00001,ko00002,ko02000	3.A.1.12	-	iJN746.PP_0869	BPD_transp_1	non_pathogenic	-	Y	pathogenic	1: Secreted Virulence factor	-	-	-	-	-	unclassified
Pse_0400	-1.36372	6.20916	0.0314508	0.100011	protein_coding transcript_biotype	iucB	N(6)-hydroxylysine O-acetyltransferase	J	Siderophore biosynthesis protein	pvdYII	-	2.3.1.102	ko:K03896	ko00310,ko01120,map00310,map01120	-	R03168	RC00004,RC00865	ko00000,ko00001,ko01000	-	-	-	Acetyltransf_8	non_pathogenic	-	N	non_pathogenic	-	-	-	-	-	-	unclassified
Pse_6141	-1.36241	7.56824	0.0540353	0.145725	protein_coding transcript_biotype	putative transporter		EGP	Major facilitator superfamily	-	-	-	-	-	-	-	-	-	-	-	-	MFS_1,Sugar_tr	non_pathogenic	-	N	unclassified	4: Potential Non-secreted Virulence factor	-	-	-	-	-	unclassified
Pse_0038	-1.3602	6.31288	0.00861465	0.0388299	protein_coding transcript_biotype	glcB_2	Malate synthase G	C	Involved in the glycolate utilization. Catalyzes the condensation and subsequent hydrolysis of acetyl-coenzyme A (acetyl-CoA) and glyoxylate to form malate and CoA	glcB	GO:0003674,GO:0003824,GO:0004474,GO:0006082,GO:0006091,GO:0006099,GO:0006101,GO:0008150,GO:0008152,GO:0009060,GO:0009987,GO:0015980,GO:0016740,GO:0016746,GO:0016999,GO:0017144,GO:0019752,GO:0043436,GO:0044237,GO:0044238,GO:0044281,GO:0045333,GO:0046912,GO:0055114,GO:0071704,GO:0072350	2.3.3.9	ko:K01638	ko00620,ko00630,ko01100,ko01110,ko01120,ko01200,map00620,map00630,map01100,map01110,map01120,map01200	M00012	R00472	RC00004,RC00308,RC02747	ko00000,ko00001,ko00002,ko01000	-	-	iJN746.PP_0356	Malate_synthase	non_pathogenic	-	N	unclassified	4: Potential Non-secreted Virulence factor	-	-	-	-	-	unclassified
Pse_1895	-1.36005	7.10177	0.0126086	0.0508779	protein_coding transcript_biotype	yycB_2	putative transporter YycB	P	transporter	cynX	GO:0005575,GO:0005623,GO:0005886,GO:0006082,GO:0006807,GO:0008150,GO:0008152,GO:0009056,GO:0009439,GO:0009440,GO:0009987,GO:0016020,GO:0034641,GO:0044237,GO:0044248,GO:0044270,GO:0044281,GO:0044464,GO:0071704,GO:0071944,GO:1901564,GO:1901565,GO:1901575	-	ko:K03449	-	-	-	-	ko00000,ko02000	2.A.1.17	-	iEcSMS35_1347.EcSMS35_0372	MFS_1	non_pathogenic	-	N	non_pathogenic	-	-	-	-	-	-	unclassified
Pse_0141	-1.35868	3.44383	0.063646	0.163421	protein_coding transcript_biotype			M	glycosyl transferase family 8	-	-	-	-	-	-	-	-	-	-	-	-	-	non_pathogenic	-	N	pathogenic	2: Non-secreted Virulence factor	-	-	-	-	-	unclassified
Pse_5980	-1.35768	4.56354	0.0131274	0.0525197	protein_coding transcript_biotype	btuB_15	Vitamin B12 transporter BtuB	P	TonB dependent receptor	-	-	-	ko:K02014	-	-	-	-	ko00000,ko02000	1.B.14	-	-	Plug,TonB_dep_Rec	non_pathogenic	-	N	non_pathogenic	-	-	-	-	-	-	unclassified
Pse_6316	-1.35699	1.90258	0.215793	0.374723	protein_coding transcript_biotype			S	5'-nucleotidase	-	-	-	-	-	-	-	-	-	-	-	-	5-nucleotidase	non_pathogenic	-	N	unclassified	4: Potential Non-secreted Virulence factor	SMER	n/a	multidrug	aminoglycoside antibiotic;cephalosporin;cephamycin;penam	antibiotic efflux	unclassified
Pse_0593	-1.35626	5.11518	0.0130345	0.0522291	protein_coding transcript_biotype			-	-	-	-	-	-	-	-	-	-	-	-	-	-	-	non_pathogenic	-	N	unclassified	4: Potential Non-secreted Virulence factor	-	-	-	-	-	unclassified
Pse_2463	-1.35612	0.577489	0.0784575	0.188686	protein_coding transcript_biotype			C	PFAM FAD linked oxidase domain protein	-	-	-	-	-	-	-	-	-	-	-	-	FAD_binding_4	non_pathogenic	-	N	pathogenic	2: Non-secreted Virulence factor	-	-	-	-	-	unclassified
Pse_1785	-1.35581	4.93361	0.0273331	0.0898509	protein_coding transcript_biotype	hcpA_2	Major exported protein	S	Type VI secretion system effector (Hcp1	hcp	-	-	ko:K11903	ko02025,ko03070,map02025,map03070	M00334	-	-	ko00000,ko00001,ko00002,ko02044	-	-	-	T6SS_HCP	non_pathogenic	-	Y	pathogenic	1: Secreted Virulence factor	-	-	-	-	-	unclassified
Pse_2531	-1.35388	6.2106	0.0401803	0.119384	protein_coding transcript_biotype	ssuA_1	Putative aliphatic sulfonates-binding protein	P	ABC transporter substrate-binding protein	ssuA	-	-	ko:K15553	ko00920,ko02010,map00920,map02010	M00436	-	-	ko00000,ko00001,ko00002,ko02000	3.A.1.17.2	-	-	NMT1,NMT1_2	non_pathogenic	-	N	pathogenic	2: Non-secreted Virulence factor	-	-	-	-	-	unclassified
Pse_0744	-1.35314	5.65673	0.0187075	0.0685721	protein_coding transcript_biotype	ccmA	Cytochrome c biogenesis ATP-binding export protein CcmA	O	once thought to export heme, this seems not to be the case, but its exact role is uncertain. Responsible for energy coupling to the transport system	ccmA	GO:0003674,GO:0003824,GO:0005215,GO:0005575,GO:0005622,GO:0005623,GO:0005886,GO:0006810,GO:0008150,GO:0009898,GO:0015232,GO:0015886,GO:0016020,GO:0016021,GO:0016462,GO:0016787,GO:0016817,GO:0016818,GO:0016887,GO:0017111,GO:0019897,GO:0019898,GO:0022857,GO:0031224,GO:0031234,GO:0032991,GO:0042623,GO:0043190,GO:0044424,GO:0044425,GO:0044459,GO:0044464,GO:0051179,GO:0051181,GO:0051184,GO:0051234,GO:…	3.6.3.41	ko:K02193	ko02010,map02010	M00259	-	-	ko00000,ko00001,ko00002,ko01000,ko02000	3.A.1.107	-	iAPECO1_1312.APECO1_4358,iECED1_1282.ECED1_2666,iECS88_1305.ECS88_2348,iECUMN_1333.ECUMN_2536,iLF82_1304.LF82_0273,iNRG857_1313.NRG857_11170,iUMN146_1321.UM146_05800,iUTI89_1310.UTI89_C2479	ABC_tran	non_pathogenic	-	N	unclassified	4: Potential Non-secreted Virulence factor	-	-	-	-	-	unclassified
Pse_1133	-1.35295	8.78632	0.00919389	0.0406485	protein_coding transcript_biotype	livH_2	High-affinity branched-chain amino acid transport system permease protein LivH	U	Belongs to the binding-protein-dependent transport system permease family	-	-	-	-	-	-	-	-	-	-	-	-	BPD_transp_2	non_pathogenic	-	Y	unclassified	3: Potential Secreted Virulence factor	-	-	-	-	-	chromosome
Pse_4815	-1.3517	8.40409	0.0126818	0.0510935	protein_coding transcript_biotype			P	protein conserved in bacteria	-	-	-	ko:K09796	-	-	-	-	ko00000,ko03110	-	-	-	DUF1775,PCuAC	non_pathogenic	-	N	pathogenic	2: Non-secreted Virulence factor	-	-	-	-	-	chromosome
Pse_2107	-1.35068	4.71369	0.0467526	0.132359	protein_coding transcript_biotype	acnB	Aconitate hydratase B	C	Belongs to the aconitase IPM isomerase family	acnB	-	4.2.1.3,4.2.1.99	ko:K01682	ko00020,ko00630,ko00640,ko00720,ko01100,ko01110,ko01120,ko01130,ko01200,ko01210,ko01230,map00020,map00630,map00640,map00720,map01100,map01110,map01120,map01130,map01200,map01210,map01230	M00009,M00010,M00012,M00173	R01324,R01325,R01900,R04425	RC00497,RC00498,RC00618,RC01153	br01601,ko00000,ko00001,ko00002,ko01000	-	-	-	Aconitase,Aconitase_2_N,Aconitase_B_N	non_pathogenic	-	N	pathogenic	2: Non-secreted Virulence factor	-	-	-	-	-	unclassified
Pse_3991	-1.34902	4.21261	0.0118761	0.0491127	protein_coding transcript_biotype			S	Protein of unknown function (DUF2937)	-	-	-	-	-	-	-	-	-	-	-	-	DUF2937	non_pathogenic	-	N	unclassified	4: Potential Non-secreted Virulence factor	-	-	-	-	-	chromosome
Pse_5352	-1.34764	3.3462	0.0159755	0.0606692	protein_coding transcript_biotype	rmf	Ribosome modulation factor	J	During stationary phase, converts 70S ribosomes to an inactive dimeric form (100S ribosomes)	rmf	GO:0003674,GO:0003676,GO:0003723,GO:0005488,GO:0005575,GO:0005622,GO:0005623,GO:0005737,GO:0006412,GO:0006417,GO:0006518,GO:0006807,GO:0006950,GO:0008135,GO:0008150,GO:0008152,GO:0009058,GO:0009059,GO:0009889,GO:0009890,GO:0009892,GO:0009987,GO:0010467,GO:0010468,GO:0010556,GO:0010558,GO:0010605,GO:0010608,GO:0010629,GO:0017148,GO:0019222,GO:0019538,GO:0031323,GO:0031324,GO:0031326,GO:0031327,GO:…	-	ko:K03812	-	-	-	-	ko00000,ko03009	-	-	-	RMF	non_pathogenic	-	N	unclassified	4: Potential Non-secreted Virulence factor	-	-	-	-	-	unclassified
Pse_2363	-1.34693	0.378849	0.129319	0.267822	protein_coding transcript_biotype	mmgC_1	Acyl-CoA dehydrogenase	I	acyl-CoA dehydrogenase	-	-	-	-	-	-	-	-	-	-	-	-	Acyl-CoA_dh_1,Acyl-CoA_dh_M,Acyl-CoA_dh_N	non_pathogenic	-	N	unclassified	4: Potential Non-secreted Virulence factor	-	-	-	-	-	unclassified
Pse_5261	-1.34631	5.72008	0.028599	0.0929467	protein_coding transcript_biotype			I	Thioesterase superfamily protein	-	-	-	-	-	-	-	-	-	-	-	-	4HBT	non_pathogenic	-	N	non_pathogenic	-	-	-	-	-	-	unclassified
Pse_1625	-1.34593	8.50323	0.0105012	0.0448277	protein_coding transcript_biotype			G	peptidase M42	IV02_22805	-	-	-	-	-	-	-	-	-	-	-	Peptidase_M42	non_pathogenic	-	N	non_pathogenic	-	-	-	-	-	-	unclassified
Pse_3773	-1.34539	4.16637	0.0435342	0.126305	protein_coding transcript_biotype	fadD3	3-[(3aS,4S,7aS)-7a-methyl-1,5-dioxo-octahydro-1H-inden-4-yl]propanoyl	IQ	COG0318 Acyl-CoA synthetases (AMP-forming) AMP-acid ligases II	acs	-	-	ko:K00666	-	-	-	-	ko00000,ko01000,ko01004	-	-	-	AMP-binding,AMP-binding_C	non_pathogenic	-	N	unclassified	4: Potential Non-secreted Virulence factor	-	-	-	-	-	plasmid
Pse_1537	-1.34514	4.11839	0.0229162	0.0790577	ncRNA transcript_biotype		ncRNA description	-	-	-	-	-	-	-	-	-	-	-	-	-	-	-	non_pathogenic	-	N	pathogenic	2: Non-secreted Virulence factor	-	-	-	-	-	chromosome
Pse_3346	-1.34395	7.00358	0.0480965	0.135083	ncRNA transcript_biotype		ncRNA description	-	-	-	-	-	-	-	-	-	-	-	-	-	-	-	non_pathogenic	-	N	non_pathogenic	-	-	-	-	-	-	unclassified
Pse_2975	-1.34315	2.70434	0.0408905	0.120819	protein_coding transcript_biotype	nusA	Transcription termination/antitermination protein NusA	K	Participates in both transcription termination and antitermination	nusA	GO:0001000,GO:0001121,GO:0001125,GO:0003674,GO:0005488,GO:0005515,GO:0005575,GO:0005622,GO:0005623,GO:0005737,GO:0005829,GO:0006139,GO:0006351,GO:0006353,GO:0006355,GO:0006725,GO:0006807,GO:0008150,GO:0008152,GO:0009058,GO:0009059,GO:0009889,GO:0009987,GO:0010467,GO:0010468,GO:0010556,GO:0016070,GO:0018130,GO:0019219,GO:0019222,GO:0019438,GO:0019899,GO:0019904,GO:0031323,GO:0031326,GO:0031554,GO:…	-	ko:K02600	-	-	-	-	ko00000,ko03009,ko03021	-	-	-	HHH_5,KH_5,NusA_N,S1	non_pathogenic	-	N	pathogenic	2: Non-secreted Virulence factor	-	-	-	-	-	unclassified
Pse_1191	-1.34225	4.13792	0.0166933	0.0628862	protein_coding transcript_biotype	tag	DNA-3-methyladenine glycosylase 1	L	glycosylase	tag	-	3.2.2.20	ko:K01246	ko03410,map03410	-	-	-	ko00000,ko00001,ko01000,ko03400	-	-	-	Adenine_glyco	non_pathogenic	-	N	pathogenic	2: Non-secreted Virulence factor	-	-	-	-	-	unclassified
Pse_0665	-1.34213	3.27643	0.171621	0.321366	protein_coding transcript_biotype	fabB	3-oxoacyl-[acyl-carrier-protein] synthase 1	I	Catalyzes the condensation reaction of fatty acid synthesis by the addition to an acyl acceptor of two carbons from malonyl-ACP	fabB	GO:0003674,GO:0003824,GO:0004312,GO:0004315,GO:0005575,GO:0005622,GO:0005623,GO:0005737,GO:0005829,GO:0006082,GO:0006629,GO:0006631,GO:0006633,GO:0008150,GO:0008152,GO:0008610,GO:0009058,GO:0009987,GO:0016053,GO:0016740,GO:0016746,GO:0016747,GO:0019752,GO:0032787,GO:0043436,GO:0044237,GO:0044238,GO:0044249,GO:0044255,GO:0044281,GO:0044283,GO:0044424,GO:0044444,GO:0044464,GO:0046394,GO:0071704,GO:…	2.3.1.41	ko:K00647	ko00061,ko00780,ko01100,ko01212,map00061,map00780,map01100,map01212	M00083,M00572	R04355,R04726,R04952,R04957,R04960,R04963,R04968,R07762,R10115,R10119	RC00039,RC02728,RC02729,RC02888	ko00000,ko00001,ko00002,ko01000,ko01004	-	-	iAF1260.b2323,iAPECO1_1312.APECO1_4241,iB21_1397.B21_02208,iBWG_1329.BWG_2097,iE2348C_1286.E2348C_2463,iEC042_1314.EC042_2564,iEC55989_1330.EC55989_2567,iECABU_c1320.ECABU_c26560,iECBD_1354.ECBD_1336,iECB_1328.ECB_02248,iECDH10B_1368.ECDH10B_2485,iECDH1ME8569_1439.ECDH1ME8569_2261,iECD_1391.ECD_02248,iECED1_1282.ECED1_2787,iECIAI1_1343.ECIAI1_2400,iECIAI39_1322.ECIAI39_2472,iECNA114_1301.ECNA114_…	Ketoacyl-synt_C,ketoacyl-synt	non_pathogenic	-	N	unclassified	4: Potential Non-secreted Virulence factor	-	-	-	-	-	unclassified
Pse_5091	-1.34205	3.16331	0.0645478	0.164591	protein_coding transcript_biotype	cobM	Precorrin-4 C(11)-methyltransferase	H	Precorrin-4 C(11)-methyltransferase	cobM	-	2.1.1.133,2.1.1.271	ko:K05936	ko00860,ko01100,map00860,map01100	-	R05181,R05810	RC00003,RC01294,RC02049	ko00000,ko00001,ko01000	-	-	-	TP_methylase	non_pathogenic	-	N	pathogenic	2: Non-secreted Virulence factor	-	-	-	-	-	unclassified
Pse_3635	-1.3413	3.4299	0.0246982	0.0833666	protein_coding transcript_biotype	puuA_4	Gamma-glutamylputrescine synthetase PuuA	E	glutamine synthetase	puuA	GO:0003674,GO:0003824,GO:0006576,GO:0006595,GO:0006598,GO:0006807,GO:0008150,GO:0008152,GO:0009056,GO:0009308,GO:0009310,GO:0009445,GO:0009447,GO:0009987,GO:0016874,GO:0016879,GO:0016880,GO:0034024,GO:0034641,GO:0042402,GO:0044106,GO:0044237,GO:0071704,GO:0097164,GO:1901564,GO:1901565,GO:1901575	6.3.1.11,6.3.1.2	ko:K01915,ko:K09470	ko00220,ko00250,ko00330,ko00630,ko00910,ko01100,ko01120,ko01230,ko02020,ko04217,ko04724,ko04727,map00220,map00250,map00330,map00630,map00910,map01100,map01120,map01230,map02020,map04217,map04724,map04727	M00136	R00253,R07414	RC00010,RC00090,RC00096,RC02798	ko00000,ko00001,ko00002,ko01000,ko04147	-	-	iB21_1397.B21_01285,iECBD_1354.ECBD_2320,iECB_1328.ECB_01274,iECD_1391.ECD_01274,iSF_1195.SF1302	Gln-synt_C	non_pathogenic	-	N	non_pathogenic	-	-	-	-	-	-	plasmid
Pse_1614	-1.34006	10.4264	0.0170128	0.0639034	protein_coding transcript_biotype	azoR1	FMN-dependent NADH-azoreductase 1	I	Catalyzes the reductive cleavage of azo bond in aromatic azo compounds to the corresponding amines. Requires NADH, but not NADPH, as an electron donor for its activity	azoR	GO:0003674,GO:0003824,GO:0008081,GO:0008770,GO:0016787,GO:0016788,GO:0042578,GO:0140096	-	ko:K01118	-	-	-	-	ko00000,ko01000	-	-	-	Flavodoxin_2	non_pathogenic	-	Y	pathogenic	1: Secreted Virulence factor	-	-	-	-	-	phage
Pse_4513	-1.33981	2.12658	0.104614	0.229653	protein_coding transcript_biotype	thiM	Hydroxyethylthiazole kinase	H	Catalyzes the phosphorylation of the hydroxyl group of 4-methyl-5-beta-hydroxyethylthiazole (THZ)	thiM	GO:0003674,GO:0003824,GO:0004417,GO:0005488,GO:0005515,GO:0005575,GO:0005622,GO:0005623,GO:0005737,GO:0005829,GO:0006139,GO:0006725,GO:0006766,GO:0006767,GO:0006772,GO:0006790,GO:0006793,GO:0006796,GO:0006807,GO:0008150,GO:0008152,GO:0008655,GO:0009058,GO:0009110,GO:0009228,GO:0009987,GO:0016301,GO:0016310,GO:0016740,GO:0016772,GO:0016773,GO:0017144,GO:0018130,GO:0019438,GO:0034641,GO:0034654,GO:…	2.7.1.50	ko:K00878	ko00730,ko01100,map00730,map01100	M00127	R04448	RC00002,RC00017	ko00000,ko00001,ko00002,ko01000	-	-	iECABU_c1320.ECABU_c24340,iLF82_1304.LF82_2255,iNRG857_1313.NRG857_10680,iSFV_1184.SFV_2159,iSF_1195.SF2166,iSFxv_1172.SFxv_2394,iS_1188.S2291,ic_1306.c2631	HK	non_pathogenic	-	N	pathogenic	2: Non-secreted Virulence factor	-	-	-	-	-	unclassified
Pse_5426	-1.3389	8.08739	0.0113521	0.0474397	protein_coding transcript_biotype	secD_2	Protein translocase subunit SecD	U	Part of the Sec protein translocase complex. Interacts with the SecYEG preprotein conducting channel. SecDF uses the proton motive force (PMF) to complete protein translocation after the ATP-dependent function of SecA	secD	GO:0005575,GO:0005623,GO:0005886,GO:0005887,GO:0006810,GO:0008104,GO:0008150,GO:0015031,GO:0015833,GO:0016020,GO:0016021,GO:0031224,GO:0031226,GO:0033036,GO:0042886,GO:0044425,GO:0044459,GO:0044464,GO:0045184,GO:0051179,GO:0051234,GO:0071702,GO:0071705,GO:0071944	-	ko:K03072	ko03060,ko03070,map03060,map03070	M00335	-	-	ko00000,ko00001,ko00002,ko02044	2.A.6.4,3.A.5.2,3.A.5.7	-	-	SecD-TM1,SecD_SecF,Sec_GG	non_pathogenic	-	Y	unclassified	3: Potential Secreted Virulence factor	-	-	-	-	-	plasmid
Pse_1539	-1.3384	7.29642	0.010909	0.0462626	protein_coding transcript_biotype			K	GNAT family acetyltransferase	-	-	-	-	-	-	-	-	-	-	-	-	Acetyltransf_1,Acetyltransf_10,Acetyltransf_7	non_pathogenic	-	Y	unclassified	3: Potential Secreted Virulence factor	-	-	-	-	-	chromosome
Pse_1502	-1.33822	8.90357	0.0167194	0.0629385	protein_coding transcript_biotype	murJ	putative lipid II flippase MurJ	S	Involved in peptidoglycan biosynthesis. Transports lipid-linked peptidoglycan precursors from the inner to the outer leaflet of the cytoplasmic membrane	murJ	GO:0000270,GO:0003674,GO:0005215,GO:0005575,GO:0005623,GO:0005886,GO:0005887,GO:0006022,GO:0006023,GO:0006024,GO:0006807,GO:0006810,GO:0006869,GO:0008150,GO:0008152,GO:0009058,GO:0009059,GO:0009252,GO:0009273,GO:0009987,GO:0010876,GO:0015647,GO:0015648,GO:0015835,GO:0015836,GO:0016020,GO:0016021,GO:0016043,GO:0022857,GO:0022884,GO:0030203,GO:0031224,GO:0031226,GO:0033036,GO:0034203,GO:0034204,GO:…	-	ko:K03980	-	-	-	-	ko00000,ko01011,ko02000	2.A.66.4	-	iECO103_1326.ECO103_1114	MVIN	non_pathogenic	-	Y	pathogenic	1: Secreted Virulence factor	-	-	-	-	-	chromosome
Pse_1644	-1.33697	5.94361	0.0681397	0.171392	protein_coding transcript_biotype	ndh	NADH dehydrogenase	C	NADH dehydrogenase	ndh	-	1.6.99.3	ko:K03885	ko00190,map00190	-	-	-	ko00000,ko00001,ko01000	-	-	-	Pyr_redox_2	non_pathogenic	-	N	unclassified	4: Potential Non-secreted Virulence factor	-	-	-	-	-	unclassified
Pse_2163	-1.33659	4.33004	0.0560413	0.149612	protein_coding transcript_biotype	gyrA_1	DNA gyrase subunit A	L	A type II topoisomerase that negatively supercoils closed circular double-stranded (ds) DNA in an ATP-dependent manner to modulate DNA topology and maintain chromosomes in an underwound state. Negative supercoiling favors strand separation, and DNA replication, transcription, recombination and repair, all of which involve strand separation. Also able to catalyze the interconversion of other topol…	gyrA	GO:0003674,GO:0003676,GO:0003677,GO:0003824,GO:0003916,GO:0003918,GO:0005488,GO:0005515,GO:0005575,GO:0005622,GO:0005623,GO:0005737,GO:0005829,GO:0006139,GO:0006259,GO:0006265,GO:0006351,GO:0006725,GO:0006807,GO:0006996,GO:0008094,GO:0008150,GO:0008152,GO:0009058,GO:0009059,GO:0009987,GO:0010467,GO:0016043,GO:0016070,GO:0016462,GO:0016787,GO:0016817,GO:0016818,GO:0016853,GO:0016887,GO:0017111,GO:…	5.99.1.3	ko:K02469	-	-	-	-	ko00000,ko01000,ko03032,ko03400	-	-	-	DNA_gyraseA_C,DNA_topoisoIV	non_pathogenic	-	N	non_pathogenic	-	-	-	-	-	-	plasmid
Pse_1873	-1.336	5.04954	0.025421	0.0851734	protein_coding transcript_biotype			-	-	-	-	-	-	-	-	-	-	-	-	-	-	-	non_pathogenic	-	N	unclassified	4: Potential Non-secreted Virulence factor	-	-	-	-	-	unclassified
Pse_2116	-1.33416	3.76985	0.0432505	0.125955	protein_coding transcript_biotype			P	biogenesis protein	braZ	-	-	ko:K09792	-	-	-	-	ko00000	-	-	-	DsbD_2	non_pathogenic	-	N	pathogenic	2: Non-secreted Virulence factor	-	-	-	-	-	plasmid
Pse_4711	-1.33329	1.07831	0.0835622	0.197014	protein_coding transcript_biotype			S	COG1028 Dehydrogenases with different specificities (related to short-chain alcohol dehydrogenases)	-	-	-	-	-	-	-	-	-	-	-	-	adh_short	non_pathogenic	-	N	unclassified	4: Potential Non-secreted Virulence factor	-	-	-	-	-	unclassified
Pse_6360	-1.33131	2.83936	0.140841	0.283163	protein_coding transcript_biotype			S	oxidoreductase	sqrdl	-	1.8.5.4	ko:K17218	ko00920,map00920	-	R10152	RC03155	ko00000,ko00001,ko01000	-	-	-	DUF442,Pyr_redox_2	non_pathogenic	-	N	unclassified	4: Potential Non-secreted Virulence factor	-	-	-	-	-	chromosome
Pse_1301	-1.33083	0.686208	0.0621727	0.160597	protein_coding transcript_biotype	iscX	Protein IscX	S	Iron-sulphur cluster assembly	iscX	GO:0003674,GO:0004857,GO:0005488,GO:0005506,GO:0005575,GO:0005622,GO:0005623,GO:0005737,GO:0005829,GO:0006790,GO:0008150,GO:0008152,GO:0008198,GO:0009987,GO:0016043,GO:0016226,GO:0022607,GO:0030234,GO:0031163,GO:0043086,GO:0043167,GO:0043169,GO:0044085,GO:0044092,GO:0044237,GO:0044424,GO:0044444,GO:0044464,GO:0046872,GO:0046914,GO:0050790,GO:0051186,GO:0065007,GO:0065009,GO:0071840,GO:0098772	-	-	-	-	-	-	-	-	-	-	Fe-S_assembly	non_pathogenic	-	Y	unclassified	3: Potential Secreted Virulence factor	-	-	-	-	-	phage
Pse_3713	-1.32914	4.77517	0.233359	0.396173	protein_coding transcript_biotype	ssuE	FMN reductase (NADPH)	S	fmn reductase	ssuE	GO:0003674,GO:0003824,GO:0006082,GO:0006790,GO:0006950,GO:0006974,GO:0007154,GO:0008150,GO:0008152,GO:0008752,GO:0009056,GO:0009267,GO:0009605,GO:0009970,GO:0009987,GO:0009991,GO:0016043,GO:0016054,GO:0016491,GO:0016645,GO:0016646,GO:0019694,GO:0022607,GO:0031667,GO:0031668,GO:0031669,GO:0033554,GO:0042594,GO:0043933,GO:0044085,GO:0044237,GO:0044248,GO:0044273,GO:0044281,GO:0044282,GO:0046306,GO:…	1.5.1.38	ko:K00299	ko00740,ko00920,ko01100,map00740,map00920,map01100	-	R05706,R07210,R10206	RC00126,RC01779,RC02556	ko00000,ko00001,ko01000	-	-	iAF1260.b0937,iB21_1397.B21_00948,iBWG_1329.BWG_0789,iE2348C_1286.E2348C_0930,iECBD_1354.ECBD_2658,iECB_1328.ECB_00941,iECDH10B_1368.ECDH10B_1007,iECDH1ME8569_1439.ECDH1ME8569_0888,iECD_1391.ECD_00941,iECIAI1_1343.ECIAI1_0978,iECO103_1326.ECO103_0982,iECW_1372.ECW_m1047,iEKO11_1354.EKO11_2893,iETEC_1333.ETEC_1005,iEcDH1_1363.EcDH1_2706,iEcE24377_1341.EcE24377A_1052,iEcHS_1320.EcHS_A1046,iEcolC_13…	FMN_red	non_pathogenic	-	N	unclassified	4: Potential Non-secreted Virulence factor	-	-	-	-	-	chromosome
Pse_5217	-1.32687	3.22393	0.175027	0.325284	protein_coding transcript_biotype			NU	Protein of unknown function (DUF3108)	-	-	-	-	-	-	-	-	-	-	-	-	DUF3108	non_pathogenic	-	N	pathogenic	2: Non-secreted Virulence factor	-	-	-	-	-	unclassified
Pse_3605	-1.32668	6.18094	0.0911152	0.20835	protein_coding transcript_biotype			S	Domain of unknown function (DUF4105)	-	-	-	-	-	-	-	-	-	-	-	-	DUF4105	non_pathogenic	-	N	pathogenic	2: Non-secreted Virulence factor	-	-	-	-	-	unclassified
Pse_5489	-1.32527	6.10632	0.0373154	0.113019	protein_coding transcript_biotype	oprM_3	Outer membrane protein OprM	M	RND efflux system, outer membrane lipoprotein	oprM	-	-	ko:K18139,ko:K18147,ko:K18323	ko01501,ko02020,ko02024,map01501,map02020,map02024	M00642,M00643,M00645,M00647,M00649,M00718,M00768,M00822	-	-	ko00000,ko00001,ko00002,ko01504,ko02000	1.B.17,2.A.6.2,2.A.6.2.40,2.A.6.2.41	-	-	OEP	non_pathogenic	-	N	non_pathogenic	-	-	-	-	-	-	chromosome
Pse_1272	-1.32506	4.95264	0.0173369	0.06465	protein_coding transcript_biotype	ribE	Riboflavin synthase	H	Riboflavin synthase	ribE	-	2.5.1.9	ko:K00793	ko00740,ko01100,ko01110,map00740,map01100,map01110	M00125	R00066	RC00958,RC00960	ko00000,ko00001,ko00002,ko01000	-	-	-	Lum_binding	non_pathogenic	-	N	pathogenic	2: Non-secreted Virulence factor	-	-	-	-	-	unclassified
Pse_0041	-1.32408	2.03467	0.0429979	0.125658	protein_coding transcript_biotype	rplV	50S ribosomal protein L22	J	The globular domain of the protein is located near the polypeptide exit tunnel on the outside of the subunit, while an extended beta-hairpin is found that lines the wall of the exit tunnel in the center of the 70S ribosome	rplV	GO:0003674,GO:0003735,GO:0005198,GO:0005575,GO:0005622,GO:0005623,GO:0005737,GO:0005829,GO:0005840,GO:0005844,GO:0006412,GO:0006518,GO:0006807,GO:0006996,GO:0008150,GO:0008152,GO:0009058,GO:0009059,GO:0009987,GO:0010467,GO:0015934,GO:0016043,GO:0019538,GO:0022607,GO:0022613,GO:0022618,GO:0022625,GO:0022626,GO:0032991,GO:0034622,GO:0034641,GO:0034645,GO:0042254,GO:0042255,GO:0042788,GO:0043043,GO:…	-	ko:K02890	ko03010,map03010	M00178,M00179	-	-	br01610,ko00000,ko00001,ko00002,ko03011	-	-	-	Ribosomal_L22	non_pathogenic	-	N	non_pathogenic	-	-	-	-	-	-	unclassified
Pse_2534	-1.32342	2.38074	0.298966	0.468075	protein_coding transcript_biotype	bigR	Biofilm growth-associated repressor	K	transcriptional regulator	bigR	GO:0000976,GO:0001067,GO:0001130,GO:0001217,GO:0003674,GO:0003676,GO:0003677,GO:0003690,GO:0003700,GO:0005488,GO:0005575,GO:0006355,GO:0008150,GO:0009889,GO:0009890,GO:0009892,GO:0010468,GO:0010556,GO:0010558,GO:0010605,GO:0010629,GO:0019219,GO:0019222,GO:0031323,GO:0031324,GO:0031326,GO:0031327,GO:0032991,GO:0032993,GO:0043565,GO:0044212,GO:0045892,GO:0045934,GO:0048519,GO:0048523,GO:0050789,GO:…	-	-	-	-	-	-	-	-	-	-	HTH_5	non_pathogenic	-	N	pathogenic	2: Non-secreted Virulence factor	-	-	-	-	-	plasmid
Pse_0230	-1.32171	3.86437	0.14633	0.291137	protein_coding transcript_biotype	chrR	Quinone reductase	S	NAD(P)H-dependent FMN reductase	yieF	-	-	ko:K19784	-	-	-	-	ko00000	-	-	-	FMN_red	non_pathogenic	-	N	pathogenic	2: Non-secreted Virulence factor	-	-	-	-	-	chromosome
Pse_4448	-1.32002	5.83985	0.0786292	0.18901	protein_coding transcript_biotype	Alpha-ketoglutaric semialdehyde dehydrogenase		C	Dehydrogenase	aldH	-	1.2.1.26	ko:K13877	ko00040,ko00053,map00040,map00053	-	R00264	RC00080	ko00000,ko00001,ko01000	-	-	-	Aldedh	non_pathogenic	-	N	pathogenic	2: Non-secreted Virulence factor	-	-	-	-	-	plasmid
Pse_0840	-1.31987	7.39083	0.014584	0.0570231	protein_coding transcript_biotype	ycbB	putative L,D-transpeptidase YcbB	M	protein conserved in bacteria	ycbB	-	-	ko:K21470	-	-	-	-	ko00000,ko01002,ko01011	-	-	-	PG_binding_1,YkuD	non_pathogenic	-	N	unclassified	4: Potential Non-secreted Virulence factor	-	-	-	-	-	unclassified
Pse_5144	-1.31912	6.8477	0.0221242	0.0768909	protein_coding transcript_biotype	yjhB	Putative metabolite transport protein YjhB	G	Major Facilitator	-	-	-	-	-	-	-	-	-	-	-	-	MFS_1,Sugar_tr	non_pathogenic	-	N	pathogenic	2: Non-secreted Virulence factor	-	-	-	-	-	unclassified
Pse_3238	-1.31839	5.25469	0.0305162	0.0978223	protein_coding transcript_biotype	opuAA_2	Glycine betaine transport ATP-binding protein OpuAA	E	glycine, betaine	opuAA	-	3.6.3.32	ko:K02000	ko02010,map02010	M00208	-	-	ko00000,ko00001,ko00002,ko01000,ko02000	3.A.1.12	-	-	ABC_tran,CBS	non_pathogenic	-	N	pathogenic	2: Non-secreted Virulence factor	-	-	-	-	-	unclassified
Pse_2782	-1.3182	7.92169	0.030209	0.0971393	protein_coding transcript_biotype	queD	6-carboxy-5,6,7,8-tetrahydropterin synthase	H	6-pyruvoyl tetrahydropterin synthase	queD	GO:0003674,GO:0003824,GO:0005488,GO:0005515,GO:0006139,GO:0006725,GO:0006807,GO:0008150,GO:0008152,GO:0008270,GO:0008616,GO:0009058,GO:0009116,GO:0009119,GO:0009163,GO:0009987,GO:0016829,GO:0016835,GO:0016836,GO:0018130,GO:0019438,GO:0034404,GO:0034641,GO:0034654,GO:0042455,GO:0042802,GO:0043167,GO:0043169,GO:0044237,GO:0044238,GO:0044249,GO:0044271,GO:0044281,GO:0044283,GO:0046116,GO:0046483,GO:…	4.1.2.50,4.2.3.12	ko:K01737	ko00790,ko01100,map00790,map01100	M00842,M00843	R04286,R09959	RC01117,RC02846,RC02847	ko00000,ko00001,ko00002,ko01000,ko03016	-	-	iECIAI39_1322.ECIAI39_2947,iUTI89_1310.UTI89_C3129,ic_1306.c3324	PTPS	non_pathogenic	-	N	unclassified	4: Potential Non-secreted Virulence factor	-	-	-	-	-	unclassified
Pse_6043	-1.31802	3.69093	0.130671	0.269865	protein_coding transcript_biotype	fadH	2,4-dienoyl-CoA reductase	C	COG1902 NADH flavin oxidoreductases, Old Yellow Enzyme family	fadH	-	1.3.1.34	ko:K00219	-	-	-	-	ko00000,ko01000	-	-	-	Oxidored_FMN,Pyr_redox_2	non_pathogenic	-	Y	pathogenic	1: Secreted Virulence factor	-	-	-	-	-	plasmid
Pse_0431	-1.31692	-0.835332	0.149983	0.294715	protein_coding transcript_biotype	rpmD	50S ribosomal protein L30	J	Ribosomal protein L30	rpmD	GO:0000027,GO:0003674,GO:0003735,GO:0005198,GO:0005575,GO:0005622,GO:0005623,GO:0005737,GO:0005829,GO:0005840,GO:0006412,GO:0006518,GO:0006807,GO:0006996,GO:0008150,GO:0008152,GO:0009058,GO:0009059,GO:0009987,GO:0010467,GO:0015934,GO:0016043,GO:0019538,GO:0022607,GO:0022613,GO:0022618,GO:0022625,GO:0022626,GO:0032991,GO:0034622,GO:0034641,GO:0034645,GO:0042254,GO:0042255,GO:0042273,GO:0043043,GO:…	-	ko:K02907	ko03010,map03010	M00178,M00179	-	-	br01610,ko00000,ko00001,ko00002,ko03011	-	-	-	Ribosomal_L30	non_pathogenic	-	N	non_pathogenic	-	-	-	-	-	-	unclassified
Pse_5570	-1.31614	5.92232	0.0118565	0.0491127	protein_coding transcript_biotype			-	-	-	-	-	-	-	-	-	-	-	-	-	-	-	non_pathogenic	-	N	unclassified	4: Potential Non-secreted Virulence factor	-	-	-	-	-	unclassified
Pse_4222	-1.31572	3.52769	0.0349531	0.107441	protein_coding transcript_biotype	hemY	Protein HemY	H	enzyme of heme biosynthesis	hemY	GO:0005575,GO:0005623,GO:0005886,GO:0016020,GO:0044464,GO:0071944	-	ko:K02498	-	-	-	-	ko00000	-	-	-	HemY_N,TPR_2	non_pathogenic	-	N	unclassified	4: Potential Non-secreted Virulence factor	-	-	-	-	-	unclassified
Pse_3796	-1.31403	6.03417	0.0189128	0.069245	protein_coding transcript_biotype			M	mechanosensitive ion channel	-	-	-	ko:K22044	-	-	-	-	ko00000,ko02000	1.A.23.3	-	-	MS_channel	non_pathogenic	-	N	unclassified	4: Potential Non-secreted Virulence factor	-	-	-	-	-	unclassified
Pse_0218	-1.31289	4.63214	0.0206527	0.0731538	protein_coding transcript_biotype	gph	Phosphoglycolate phosphatase	G	Phosphoglycolate phosphatase	gph	GO:0000287,GO:0003674,GO:0003824,GO:0005488,GO:0005575,GO:0005622,GO:0005623,GO:0005737,GO:0005829,GO:0005975,GO:0006139,GO:0006259,GO:0006281,GO:0006725,GO:0006793,GO:0006796,GO:0006807,GO:0006950,GO:0006974,GO:0008150,GO:0008152,GO:0008967,GO:0009987,GO:0016311,GO:0016787,GO:0016788,GO:0016791,GO:0031404,GO:0033554,GO:0034641,GO:0042578,GO:0043167,GO:0043168,GO:0043169,GO:0043170,GO:0044237,GO:…	3.1.3.18	ko:K01091	ko00630,ko01100,ko01110,ko01130,map00630,map01100,map01110,map01130	-	R01334	RC00017	ko00000,ko00001,ko01000	-	-	iSBO_1134.SBO_3372,iSbBS512_1146.SbBS512_E3762,iYL1228.KPN_03756	HAD_2	non_pathogenic	-	N	pathogenic	2: Non-secreted Virulence factor	-	-	-	-	-	unclassified
Pse_5837	-1.31279	4.94461	0.0122542	0.0499336	protein_coding transcript_biotype	stcD	putative N-methylproline demethylase	C	COG1902 NADH flavin oxidoreductases, Old Yellow Enzyme family	dgcA	-	-	ko:K21833	-	-	-	-	ko00000	-	-	-	Oxidored_FMN,Pyr_redox_2	non_pathogenic	-	N	unclassified	4: Potential Non-secreted Virulence factor	-	-	-	-	-	chromosome
Pse_0657	-1.3125	6.48278	0.0539811	0.145725	protein_coding transcript_biotype	betB	NAD/NADP-dependent betaine aldehyde dehydrogenase	C	belongs to the aldehyde dehydrogenase family	betB	GO:0001505,GO:0003674,GO:0003824,GO:0004029,GO:0005488,GO:0005515,GO:0005575,GO:0005622,GO:0005623,GO:0005737,GO:0005829,GO:0006091,GO:0006113,GO:0006575,GO:0006577,GO:0006578,GO:0006807,GO:0006950,GO:0006970,GO:0008150,GO:0008152,GO:0008802,GO:0009058,GO:0009314,GO:0009628,GO:0009987,GO:0010165,GO:0010212,GO:0015980,GO:0016043,GO:0016491,GO:0016620,GO:0016903,GO:0019285,GO:0019695,GO:0022607,GO:…	1.2.1.8	ko:K00130	ko00260,ko01100,map00260,map01100	M00555	R02565,R02566	RC00080	ko00000,ko00001,ko00002,ko01000	-	-	iEC042_1314.EC042_0345,iECOK1_1307.ECOK1_0306,iECS88_1305.ECS88_0320,iECSF_1327.ECSF_0290	Aldedh	non_pathogenic	-	N	unclassified	4: Potential Non-secreted Virulence factor	-	-	-	-	-	unclassified
Pse_3490	-1.31202	5.80526	0.0144092	0.0566265	protein_coding transcript_biotype	rplF	50S ribosomal protein L6	J	This protein binds to the 23S rRNA, and is important in its secondary structure. It is located near the subunit interface in the base of the L7 L12 stalk, and near the tRNA binding site of the peptidyltransferase center	rplF	GO:0000027,GO:0002181,GO:0003674,GO:0003676,GO:0003723,GO:0003735,GO:0005198,GO:0005488,GO:0005575,GO:0005622,GO:0005623,GO:0005737,GO:0005829,GO:0005840,GO:0006412,GO:0006518,GO:0006807,GO:0006996,GO:0008150,GO:0008152,GO:0009058,GO:0009059,GO:0009987,GO:0010467,GO:0015934,GO:0016043,GO:0019538,GO:0019843,GO:0022607,GO:0022613,GO:0022618,GO:0022625,GO:0022626,GO:0032991,GO:0034622,GO:0034641,GO:…	-	ko:K02933	ko03010,map03010	M00178,M00179	-	-	br01610,ko00000,ko00001,ko00002,ko03011	-	-	-	Ribosomal_L6	non_pathogenic	-	N	unclassified	4: Potential Non-secreted Virulence factor	-	-	-	-	-	unclassified
Pse_2605	-1.31067	9.19791	0.0310416	0.0991987	protein_coding transcript_biotype			K	Elongation factor	-	-	-	-	-	-	-	-	-	-	-	-	GreA_GreB	non_pathogenic	-	N	non_pathogenic	-	-	-	-	-	-	plasmid
Pse_0308	-1.30722	3.22842	0.0201366	0.0720701	protein_coding transcript_biotype	lpdG	Dihydrolipoyl dehydrogenase	C	COG1249 Pyruvate 2-oxoglutarate dehydrogenase complex, dihydrolipoamide dehydrogenase (E3) component, and related enzymes	lpdG	GO:0005575,GO:0005622,GO:0005623,GO:0005737,GO:0044424,GO:0044464	1.8.1.4	ko:K00382	ko00010,ko00020,ko00260,ko00280,ko00620,ko00630,ko00640,ko01100,ko01110,ko01120,ko01130,ko01200,map00010,map00020,map00260,map00280,map00620,map00630,map00640,map01100,map01110,map01120,map01130,map01200	M00009,M00011,M00036,M00307,M00532	R00209,R01221,R01698,R03815,R07618,R08549	RC00004,RC00022,RC00583,RC02742,RC02833,RC02834	br01601,ko00000,ko00001,ko00002,ko01000,ko04147	-	-	iE2348C_1286.E2348C_4372,iJN746.PP_4187	Pyr_redox_2,Pyr_redox_dim	non_pathogenic	-	N	unclassified	4: Potential Non-secreted Virulence factor	-	-	-	-	-	plasmid
Pse_4808	-1.30662	7.51108	0.0842897	0.197863	protein_coding transcript_biotype	lcdH	L-carnitine dehydrogenase	C	Catalyzes the NAD( )-dependent oxidation of L-carnitine to 3-dehydrocarnitine	-	-	-	-	-	-	-	-	-	-	-	-	3HCDH,3HCDH_N	non_pathogenic	-	Y	pathogenic	1: Secreted Virulence factor	-	-	-	-	-	unclassified
Pse_3996	-1.30581	6.2934	0.129254	0.267822	protein_coding transcript_biotype	argO	Arginine exporter protein ArgO	S	Involved in the export of arginine. Important to control the intracellular level of arginine and the correct balance between arginine and lysine	argO	GO:0003333,GO:0003674,GO:0005215,GO:0005342,GO:0005575,GO:0005623,GO:0005886,GO:0005887,GO:0006810,GO:0006811,GO:0006812,GO:0006820,GO:0006865,GO:0008150,GO:0008324,GO:0008509,GO:0008514,GO:0015075,GO:0015171,GO:0015174,GO:0015181,GO:0015318,GO:0015711,GO:0015802,GO:0015807,GO:0015809,GO:0015849,GO:0015893,GO:0016020,GO:0016021,GO:0022857,GO:0031224,GO:0031226,GO:0034220,GO:0042221,GO:0042493,GO:…	-	ko:K06895	-	-	-	-	ko00000,ko02000	2.A.75.1	-	iPC815.YPO0918	LysE	non_pathogenic	-	Y	pathogenic	1: Secreted Virulence factor	-	-	-	-	-	chromosome
Pse_1988	-1.30516	5.21228	0.0251384	0.0844952	protein_coding transcript_biotype	hisQ_1	Histidine transport system permease protein HisQ	P	(ABC) transporter	aotQ	-	-	ko:K02029,ko:K10020,ko:K10024	ko02010,map02010	M00231,M00235,M00236	-	-	ko00000,ko00001,ko00002,ko02000	3.A.1.3,3.A.1.3.11,3.A.1.3.5,3.A.1.3.6	-	iJN746.PP_4485	BPD_transp_1	non_pathogenic	-	Y	pathogenic	1: Secreted Virulence factor	-	-	-	-	-	unclassified
Pse_3144	-1.30488	3.76377	0.0446567	0.128243	protein_coding transcript_biotype			I	acyl-CoA dehydrogenase activity	-	-	-	-	-	-	-	-	-	-	-	-	Acyl-CoA_dh_1,Acyl-CoA_dh_2,Acyl-CoA_dh_C,Acyl-CoA_dh_N,NodS,PIG-L	non_pathogenic	-	N	unclassified	4: Potential Non-secreted Virulence factor	-	-	-	-	-	unclassified
Pse_1865	-1.30486	6.27861	0.0124269	0.0503415	protein_coding transcript_biotype			S	Putative Tad-like Flp pilus-assembly	-	-	-	-	-	-	-	-	-	-	-	-	Tad,Tad_C	non_pathogenic	-	N	non_pathogenic	-	-	-	-	-	-	chromosome
Pse_1593	-1.30288	2.53368	0.0513642	0.141474	protein_coding transcript_biotype			-	-	-	-	-	-	-	-	-	-	-	-	-	-	-	non_pathogenic	-	N	unclassified	4: Potential Non-secreted Virulence factor	-	-	-	-	-	plasmid
Pse_0964	-1.30269	2.20599	0.154801	0.301711	ncRNA transcript_biotype		ncRNA description	-	-	-	-	-	-	-	-	-	-	-	-	-	-	-	non_pathogenic	-	N	pathogenic	2: Non-secreted Virulence factor	-	-	-	-	-	plasmid
Pse_4623	-1.30254	-0.0884613	0.122841	0.2585	protein_coding transcript_biotype			S	granule-associated protein	-	-	-	-	-	-	-	-	-	-	-	-	Phasin	non_pathogenic	-	N	non_pathogenic	-	-	-	-	-	-	unclassified
Pse_3514	-1.30047	5.11298	0.0122572	0.0499336	protein_coding transcript_biotype	actP_2	Cation/acetate symporter ActP	S	Belongs to the sodium solute symporter (SSF) (TC 2.A.21) family	actP	-	-	ko:K14393	-	-	-	-	ko00000,ko02000	2.A.21.7	-	-	SSF	non_pathogenic	-	Y	pathogenic	1: Secreted Virulence factor	-	-	-	-	-	unclassified
Pse_3590	-1.30002	6.87667	0.0632898	0.162866	protein_coding transcript_biotype			T	Histidine kinase	-	-	2.7.13.3	ko:K07673	ko02020,map02020	M00471	-	-	ko00000,ko00001,ko00002,ko01000,ko01001,ko02022	-	-	-	GAF_2,HAMP,HATPase_c,HisKA_3	non_pathogenic	-	Y	non_pathogenic	-	-	-	-	-	-	chromosome
Pse_5383	-1.29775	5.59109	0.0288587	0.0936345	protein_coding transcript_biotype	yccA	Modulator of FtsH protease YccA	S	Belongs to the BI1 family	yccA	GO:0005575,GO:0005623,GO:0005886,GO:0008150,GO:0016020,GO:0016021,GO:0019222,GO:0030162,GO:0031224,GO:0044425,GO:0044464,GO:0050789,GO:0051171,GO:0051246,GO:0060255,GO:0065007,GO:0071944,GO:0080090	-	ko:K19416	-	M00742	-	-	ko00000,ko00002,ko02000	1.A.14.2.1	-	-	Bax1-I	non_pathogenic	-	N	pathogenic	2: Non-secreted Virulence factor	-	-	-	-	-	unclassified
[truncated: 4,325 more rows]

## Sheet: DESeq2
Gen	baseMean	log2FoldChange	lfcSE	stat	pvalue	padj	type	Gene symbol	description	COG_category	Description	Preferred_name	GOs	EC	KEGG_ko	KEGG_Pathway	KEGG_Module	KEGG_Reaction	KEGG_rclass	BRITE	KEGG_TC	CAZy	BiGG_Reaction	PFAMs	Toxin_prediction	Toxin_confidence_level	Signal_peptide	Virulence_prediction	Virulence_confidence_level	ARG	ARG_SNPs	AMR_category	AMR_sub_class	Resistance_mechanism	MGE_prediction
[truncated: 5,017 more rows]

## Sheet: COMMON_DOWN.REGULATED
Gen	type	Gene symbol	description	COG_category	Description	Preferred_name	GOs	EC	KEGG_ko	KEGG_Pathway	KEGG_Module	KEGG_Reaction	KEGG_rclass	BRITE	KEGG_TC	CAZy	BiGG_Reaction	PFAMs	Toxin_prediction	Toxin_confidence_level	Signal_peptide	Virulence_prediction	Virulence_confidence_level	ARG	ARG_SNPs	AMR_category	AMR_sub_class	Resistance_mechanism	MGE_prediction
[truncated: 682 more rows]

[truncated: 1 more sheets: COMMON_UP.REGULATED]
