# Supplementary material for: Integrated Transcriptomics and Metabolomic Profiling Suggests That Thymol Adaptation Induces Multi-Layered Envelope and Metabolic Perturbations That Sensitize Pseudomonas psychrophila to Antibiotics
Source: Int J Mol Sci. 2026 Apr 23;27(9):3777. doi: 10.3390/ijms27093777 (PMC13163456; doi:10.3390/ijms27093777)
Supplement: Supplementary file 1 [file ijms-27-03777-s001.zip › Table S2.xlsx]

## Sheet: TARGETED
Table S2. The list of significant differential metabolites detected by GC-ToF-MS analysis in samples of the untargeted and targeted metabolomics approach.
Relative index*	WT1	WT2	WT2	mean	Thymol Adapted 1	Thymol Adapted 2	Thymol Adapted 3	mean		FC	LOG2FC	pvalue	(-log10 pvalue)
Glucose	4.98223	7.55609	7.61615	6.71816	6.1551	3.6294	3.16523	4.31658		0.642524	-0.638179	0.312478	0.50518
Sucrose	0.4263	0.480944	0.347789	0.418344	0.736837	0.607628	0.530197	0.624887		1.49372	0.578905	0.0629559	1.20096
Maltose	0.653299	0.557012	0.546717	0.585676	0.472955	0.347777	0.345087	0.388606		0.663517	-0.591795	0.00191926	2.71687
Trehalose	6.59281	6.36679	5.10342	6.02101	6.65176	6.21588	5.30547	6.0577		1.00609	0.00876591	0.754581	0.122294
Histidine	156.689	176.774	165.493	166.319	221.571	316.658	282.545	273.591		1.64498	0.718072	0.0402472	1.39526
Leucine	1991.18	1861.5	1654.92	1835.86	1975.58	2061.79	1841.59	1959.65		1.06743	0.0941381	0.218166	0.661212
Isoleucine	581.978	520.014	497.665	533.219	625.938	656.494	548.085	610.172		1.14432	0.194488	0.123063	0.909871
Lysine	577.691	562.357	502.524	547.524	518.789	521.487	453.766	498.014		0.909575	-0.136735	0.0109307	1.96135
Methionine	191.29	196.243	180.944	189.492	237.969	204.506	195.126	212.534		1.1216	0.165552	0.193448	0.713436
Phenylalanine	337.402	320.365	306.069	321.279	382.232	229.177	282.546	297.985		0.927497	-0.108586	0.613173	0.212417
Threonine	202.541	206.923	197.533	202.333	248.573	211.081	216.945	225.533		1.11467	0.156611	0.198395	0.702469
Tryptophan	308.306	333.288	307.617	316.404	389.65	316.658	283.748	330.019		1.04303	0.0607808	0.727032	0.138446
Valine	1011.47	914.882	854.578	926.978	1067.01	1110.88	967.48	1048.46		1.13105	0.17766	0.0966016	1.01502
Alanine	1019.35	1077.11	993.134	1029.87	1244.52	1057.76	1077.16	1126.48		1.09381	0.129366	0.305967	0.514326
Aspartic acid	519.442	599.192	505.907	541.514	675.557	475.702	435.715	528.991		0.976875	-0.0337539	0.897238	0.0470922
Glutamic acid	1197.02	1105.06	1058.28	1120.12	1281.15	689.271	822.503	930.973		0.831136	-0.266844	0.324975	0.48815
Glutamine	1764.85	1750.85	1674.99	1730.23	1605.27	1240.45	1368.7	1404.81		0.811921	-0.300588	0.0853834	1.06863
Wisteria	776.868	772.273	741.287	763.476	813.201	767.081	713.12	764.467		1.0013	0.0018711	0.962906	0.0164162
Proline	2667.12	2599.17	2418.49	2561.59	2603.54	2562.14	235.894	1800.53		0.702893	-0.508622	0.39638	0.401888
Serine	98.7071	108.017	100.58	102.435	107.729	86.9172	93.6833	96.1099		0.938255	-0.0919482	0.542816	0.265348
Tyrosine	265.503	221.868	208.999	232.123	308.345	300	280.764	296.37		1.27678	0.352507	0.0273986	1.56227
GABA	13.8656	12.9151	12.0044	12.9284	9.70001	8.04891	8.58368	8.77753		0.678936	-0.558652	0.00995789	2.00183
β-alanine	5.31493	5.1676	4.85504	5.11252	3.52727	4.51366	3.6999	3.91361		0.765495	-0.385535	0.0673739	1.17151
Malic acid	1.37162	1.99637	1.77269	1.71356	0.644372	0.979253	0.778576	0.800734		0.467293	-1.0976	0.0102267	1.99026
Citric acid	5.81245	5.03427	4.83798	5.22823	5.71773	10.2212	6.69324	7.54406		1.44295	0.529017	0.27197	0.565479
Tartaric acid	201.049	241.837	228.471	223.786	287.329	124.631	166.679	192.88		0.861895	-0.214417	0.661438	0.179511
Oxalic acid	18.7971	15.0075	14.5599	16.1215	10.2431	12.8553	10.7662	11.2882		0.700195	-0.514172	0.128134	0.892336
Fumaric acid	2.20535	3.42863	3.07151	2.90183	1.3721	2.73243	1.91481	2.00645		0.691442	-0.53232	0.0224661	1.64847
Succinic acid	301.502	209.849	217.509	242.953	217.324	297.831	240.002	251.719		1.03608	0.0511357	0.877385	0.0568097
Glycerol	16.9211	18.4122	16.8781	17.4038	13.0446	7.16479	7.48767	9.23237		0.53048	-0.914628	0.0661701	1.17934
*Relative index= (Peak Area / Internal standard area)/sample weight
**<LOD= below the detection limit

## Sheet: UNTARGETED
Relative index*	WT1	WT2	WT2	Thymol Adapted 1	Thymol Adapted 2	Thymol Adapted 3		FC	LOG2FC	pvalue	(-log10 pvalue)
Lactic acid	44.7	37.4	35.6	28.1	35.3	36.85		0.985294	-0.0213737	0.399691	0.398275
Creatine	12.1	11.6	10.5	10.2	17.4	16.88		1.45517	0.54119	0.32001	0.494836
Nicotinic acid	10.4	10.4	9.4	11.8	9.9	11.84		1.13846	0.187086	0.32989	0.481631
Uracil	2	2.7	2.2	3	2	2.57		0.951852	-0.071191	0.668379	0.174978
Ornithine	408.6	459.6	383	460.4	378.8	434.06		0.94443	-0.0824843	0.883152	0.0539646
Gluconic acid	40.1	49.7	44.1	39.7	13.8	29.9		0.60161	-0.7331	0.243649	0.613235
Adenosine-5-monophosphate	9.2	11.7	9.6	8.1	13.7	13.69		1.17009	0.226614	0.389078	0.409963
Phosphate	451.6	403.1	366.1	648.3	494.6	576.79		1.43089	0.516908	0.0475416	1.32293
Putrescine	75.8	99.4	83.8	169.7	99.6	118.42		1.19135	0.252595	0.257089	0.589917
Pyruvic acid	11.6	6	7	11.8	14.3	15.31		2.55167	1.35144	0.171675	0.765294
Norleucine	18.8	23.9	19.4	29.8	19.8	25.79		1.07908	0.109801	0.429155	0.367386
Cellobiose	25.6	33	28.9	36.6	22	29.33		0.888788	-0.170089	0.986602	0.00585806
Palmitic acid	39.4	32.8	29.9	29.8	37.6	38.28		1.16707	0.222895	0.846203	0.0725254
Stearic acid	32.6	27.7	25.4	25.3	30.1	32.85		1.18592	0.246007	0.861196	0.0648979
*Relative index= (Peak Area / Internal standard area)/sample weight
