# Supplementary material for: Integrated Transcriptomics and Metabolomic Profiling Suggests That Thymol Adaptation Induces Multi-Layered Envelope and Metabolic Perturbations That Sensitize Pseudomonas psychrophila to Antibiotics
Source: Int J Mol Sci. 2026 Apr 23;27(9):3777. doi: 10.3390/ijms27093777 (PMC13163456; doi:10.3390/ijms27093777)
Supplement: Supplementary file 1 [file ijms-27-03777-s001.zip › Table S3.xlsx]

## Sheet: UHPLC-Q-Orbitrap
									WT_1	WT_2	WT 3	TH_apated_1	TH_adapted_2	TH_adapted_3
Name	Formula	Annot. DeltaMass [Da]	Annot. DeltaMass [ppm]	Annotation MW	Calc. MW	m/z	RT [min]	Reference Ion	Aarea	Area	Area	Area	Area	Area
(±)-Malic acid	C4 H6 O5	-2e-05	-0.11	134.022	134.022	133.014	0.787	[M-H]-1	0.166799	1.51656	0.738742	0.829928	1.17007	0.952381
1,6-Di-O-phosphonohex-2-ulofuranose	C6 H14 O12 P2	-0.00039	-1.13	339.996	339.996	338.988	0.831	[M-H]-1	0.00538193	1.07381	0.473603	0.525544	0.712146	0.589376
1-(5-O-Phosphonopentofuranosyl)-2,4(1H,3H)-pyrimidinedione	C9 H13 N2 O9 P	7e-05	0.21	324.036	324.036	323.029	0.731	[M-H]-1	0.00155831	7.64002	3.35351	2.23407	5.17445	3.52787
1-Pentofuranosyl-2,4(1H,3H)-pyrimidinedione	C9 H12 N2 O6	7e-05	0.3	244.07	244.07	243.062	1.008	[M-H]-1	0.00279734	0.225505	0.10019	0.244238	0.333515	0.275121
2,3,4,5-tetrahydrodipicolinic acid	C7 H9 N O4	-0.00018	-1.06	171.053	171.053	170.046	1.097	[M-H]-1	0.0116105	0.870638	0.387175	0.5816	0.628265	0.576126
2-C-METHYL-D-ERYTHRITOL-2,4-CYCLOPYROPHOSPHATE	C5 H12 O9 P2	2e-05	0.06	277.996	277.996	276.988	0.833	[M-H]-1	0.00495476	1.61184	0.709531	0.901264	1.2794	1.03841
4′-Phosphopantetheine	C11 H23 N2 O7 P S	-0.0005	-1.4	358.096	358.096	357.089	3.27	[M-H]-1	0.00420826	0.429452	0.190312	0.308247	0.253107	0.267311
ACPC	C4 H7 N O2	3e-05	0.31	101.048	101.048	102.055	0.702	[M+H]+1	0.171977	5.32364	2.41175	3.608	3.78032	3.51825
Adenosine monophosphate	C10 H14 N5 O7 P	-0.00022	-0.64	347.063	347.063	348.07	0.991	[M+H]+1	0.0316549	8.20661	3.61536	6.36536	6.31695	6.0392
Adenylthiomethylpentose	C11 H15 N5 O3 S	-0.00018	-0.6	297.09	297.089	298.097	4.023	[M+H]+1	0.0286122	2.41011	1.07023	2.39975	1.37161	1.79588
alpha-Ketoglutaric acid	C5 H6 O5	-9e-05	-0.61	146.022	146.021	191.02	0.995	[M+FA-H]-1	0.0174203	1.21666	0.541577	0.983172	0.801042	0.849626
Caffeine	C8 H10 N4 O2	-3e-05	-0.16	194.08	194.08	195.088	4.869	[M+H]+1	0.0217616	0.580044	0.264102	0.587064	1.55203	1.01862
Cinnamic acid	C9 H8 O2	-4e-05	-0.29	148.052	148.052	166.086	2.46	[M+NH4]+1	0.188233	38.4527	16.9576	21.2712	37.1418	27.8157
dethiobiotin	C10 H18 N2 O3	-0.0002	-0.93	214.132	214.132	259.13	0.755	[M+FA-H]-1	0.00191817	0.435277	0.191863	0.183268	0.42191	0.28818
DL-Citrulline	C6 H13 N3 O3	-4e-05	-0.21	175.096	175.096	176.103	0.698	[M+H]+1	0.0118184	1.24998	0.553742	0.637963	0.451496	0.51879
DL-Glutamic acid	C5 H9 N O4	1e-05	0.05	147.053	147.053	148.06	0.7	[M+H]+1	0.0165781	20.0818	8.82018	8.90715	13.2419	10.5472
DL-Histidine	C6 H9 N3 O2	6e-05	0.38	155.069	155.07	156.077	0.682	[M+H]+1	0.00594714	2.46596	1.0848	1.50144	1.84129	1.59177
DL-Lysine	C6 H14 N2 O2	4e-05	0.27	146.106	146.106	147.113	0.62	[M+H]+1	0.037068	2.49991	1.11335	2.19162	4.20614	3.04655
DL-Phenylalanine	C9 H11 N O2	-4e-05	-0.24	165.079	165.079	164.072	2.449	[M-H]-1	0.017775	1.31056	0.582941	0.810692	1.40175	1.05355
DL-Tryptophan	C11 H12 N2 O2	-0.00028	-1.39	204.09	204.09	203.082	3.801	[M-H]-1	0.00455664	1.33729	0.588868	1.10792	1.06441	1.03444
DL-TYROSINE	C9 H11 N O3	-8e-05	-0.46	181.074	181.074	180.067	1.154	[M-H]-1	0.0192645	0.590594	0.267637	0.336531	0.419729	0.360124
Eicosapentanoic acid	C20 H30 O2	-9e-05	-0.31	302.225	302.224	301.217	14.851	[M-H]-1	0.00418111	0.337268	0.149845	0.283695	0.200997	0.230806
Flavin adenin dinucleotide	C27 H33 N9 O15 P2	-0.00015	-0.2	785.157	785.157	784.15	5.03	[M-H]-1	0.0121443	6.26476	2.75462	5.47735	5.47108	5.21354
Flavin mononucleotide	C17 H21 N4 O9 P	-0.00027	-0.58	456.105	456.104	455.097	5.102	[M-H]-1	0.00408482	2.40983	1.05934	1.91072	2.1067	1.91306
Formylkynurenine	C11 H12 N2 O4	-0.00012	-0.5	236.08	236.08	235.072	1.329	[M-H]-1	0.00760015	0.0624281	0.0307319	0.0944443	0.117063	0.100718
gamma-Aminobutyric acid	C4 H9 N O2	5e-05	0.53	103.063	103.063	102.056	0.695	[M-H]-1	0.00181237	3.5308	1.55029	1.6891	2.33658	1.91699
GDP-fucose	C16 H25 N5 O15 P2	-0.00042	-0.72	589.082	589.082	588.075	0.754	[M-H]-1	0.00217843	0.182471	0.0810333	0.0754795	0.0428905	0.0563666
Glutathione disulfide	C20 H32 N6 O12 S2	0.00013	0.21	612.152	612.152	611.145	0.736	[M-H]-1	0.00162937	1.57222	0.690686	0.913169	0.747139	0.790623
Glycerol 3-phosphate	C3 H9 O6 P	-0.0001	-0.59	172.014	172.014	171.006	0.782	[M-H]-1	0.00682566	2.09352	0.921738	1.19512	1.37192	1.2224
Guanosine diphosphate	C10 H15 N5 O11 P2	0	0.01	443.024	443.024	442.017	0.994	[M-H]-1	0.00665398	2.9603	1.30205	2.11697	2.30183	2.10419
Guanosine monophosphate	C10 H14 N5 O8 P	-0.00031	-0.86	363.058	363.058	362.05	0.996	[M-H]-1	0.00116687	0.883314	0.388154	0.683641	0.757089	0.686062
H-γ-Glu-Cys-OH	C8 H14 N2 O5 S	-0.00018	-0.74	250.062	250.062	251.069	0.824	[M+H]+1	0.0179259	0.0772585	0.0417717	0.0628149	0.0633952	0.0601
L-(+)-Aspartic acid	C4 H7 N O4	6e-05	0.45	133.038	133.038	134.045	0.684	[M+H]+1	0.0231408	0.349562	0.163561	0.0831819	0.197215	0.133522
L-(−)-Threonine	C4 H9 N O3	3e-05	0.24	119.058	119.058	120.066	0.693	[M+H]+1	0.0128398	0.661401	0.295891	0.210218	0.78824	0.475456
L-Pyroglutamic acid	C5 H7 N O3	-7e-05	-0.52	129.043	129.043	128.035	0.735	[M-H]-1	0.400189	7.16254	3.31891	4.0991	5.26406	4.45864
Linoelaidic Acid	C18 H32 O2	-0.0001	-0.36	280.24	280.24	281.247	14.633	[M+H]+1	0.114948	0.588047	0.308509	1.08838	1.051	1.01875
Melatonin	C13 H16 N2 O2	-9e-05	-0.4	232.121	232.121	255.11	7.392	[M+Na]+1	0.0142619	0.43938	0.199081	0.405286	0.281672	0.327123
Methoxyindoleacetic acid	C11 H11 N O3	-0.00037	-1.82	205.074	205.074	204.066	6.527	[M-H]-1	0.00390938	0.0551433	0.0259153	0.0645802	0.0211967	0.0408461
N-Acetyl-L-glutamic acid	C7 H11 N O5	-0.00012	-0.65	189.064	189.064	212.053	1.106	[M+Na]+1	1.37199	1.60131	1.30483	1.2464	1.23425	1.18126
NADH	C21 H29 N7 O14 P2	0.00047	0.71	665.125	665.125	664.118	0.793	[M-H]-1	0.00632585	1.36569	0.602109	0.823132	0.623166	0.688713
N~2~-Acetyl-L-ornithine	C7 H14 N2 O3	-4e-05	-0.25	174.1	174.1	175.108	0.715	[M+H]+1	0.0142283	1.09794	0.488075	0.573053	0.7042	0.608216
p-cymene	C10 H14	-6e-05	-0.43	134.11	134.109	135.117	13.349	[M+H]+1	0.092713	4.35825	1.95331	1.1843	27.6919	13.7506
Palmitelaidic acid	C16 H30 O2	-0.00016	-0.62	254.225	254.224	255.232	15.138	[M+H]+1	0.0296732	0.246754	0.12131	0.275614	0.29569	0.27205
Palmitic Acid	C16 H32 O2	-0.00028	-1.07	256.24	256.24	255.233	15.532	[M-H]-1	0.0509441	0.383518	0.190664	0.45505	0.446687	0.429398
porphobilinogen	C10 H14 N2 O4	3e-05	0.11	226.095	226.095	209.092	3.135	[M+H-H2O]+1	0.0330204	0.0668637	0.0438342	0.0891622	0.191615	0.133703
Pyridoxal 5'-phosphate	C8 H10 N O6 P	-9e-05	-0.37	247.025	247.024	248.032	1	[M+H]+1	0.0126812	0.963728	0.428497	0.744405	0.721357	0.697982
Reduced Glutathione	C10 H17 N3 O6 S	-9e-05	-0.3	307.084	307.084	306.077	1	[M-H]-1	0.00107595	2.20037	0.966105	2.71765	1.56503	2.03937
Spermine	C10 H26 N4	-6e-05	-0.28	202.216	202.216	203.223	0.612	[M+H]+1	0.00776968	0.459155	0.20491	0.591377	0.532244	0.535058
Succinic acid	C4 H6 O4	9e-05	0.72	118.027	118.027	117.019	1.157	[M-H]-1	0.729163	11.4255	5.33407	6.71691	8.89133	7.4325
UDP-GlcNAc	C17 H27 N3 O17 P2	0.00029	0.48	607.082	607.082	606.075	0.777	[M-H]-1	0.00464465	2.27778	1.00164	0.278917	0.888705	0.55601
UDP-N-acetylmuramoyl-L-alanyl-γ-D-glutamyl-meso-2,6-diaminopimeloyl-D-alanyl-D-alanine	C41 H65 N9 O28 P2	0.00022	0.18	1193.34	1193.34	595.664	3.041	[M-2H]-2	0.00302526	0.934981	0.411644	0.602428	0.500645	0.525273
